# Supplementary material for: Dynamic covariation between gene expression and proteome characteristics
Source: BMC Bioinformatics. 2005 Aug 30;6:215. doi: 10.1186/1471-2105-6-215 (PMC1236912; doi:10.1186/1471-2105-6-215)
Supplement: Additional File 1 — CD3-stimulated T cells [file 1471-2105-6-215-S1.xls]

## Sheet: CorrelationDataNumbers
	Sequence parameters
	correlation										correlation p-value								permutation p-value
	1	2	6	12	24	48					1	2	6	12	24	48			1	2	6	12	24	48
Length	0.0425309	-0.020662	-0.0495921	-0.0495103	-0.0279443	0.0099212					0.04255	0.20355	0.02232	0.02173	0.12715	0.34327			0.17	0.429	0.121	0.125	0.258	0.672
Calculated molecular weight	0.0407672	-0.0229118	-0.0507282	-0.051329	-0.0300208	0.00912028					0.049433	0.17897	0.01998	0.01815	0.11034	0.35533			0.201	0.339	0.112	0.114	0.263	0.674
Nonpolar volume	0.038258	-0.0381317	-0.0569876	-0.0565326	-0.0343478	-0.00245955					0.060725	0.06297	0.0105	0.01055	0.08056	0.46015			0.194	0.188	0.109	0.098	0.201	0.895
Polar volume	0.0393153	-0.0126502	-0.046388	-0.0473454	-0.0261382	0.0203844					0.055743	0.30589	0.03018	0.02674	0.14315	0.20349			0.169	0.577	0.15	0.136	0.301	0.387
Ser	0.072052	0.0374591	-0.0525147	-0.0937734	-0.0963864	-0.0537493					0.0017887	0.066799	0.01689	7e-05	4e-05	0.01451			0.072	0.198	0.118	0.037	0.032	0.096
Ratio neutral and small	0.0884143	0.0690736	0.00213618	-0.00887166	-0.00854296	-0.0302878					0.00016866	0.0027647	0.46556	0.35881	0.36375	0.10893			0.04	0.059	0.918	0.679	0.663	0.262
in vivo half life	0.0254334	0.00976292	0.0228693	-0.0119796	-0.0135865	-0.0235103					0.15166	0.34765	0.17734	0.31266	0.28973	0.16943			0.331	0.646	0.385	0.561	0.504	0.334
Pro	0.0618698	0.0922256	0.0134047	-0.0229832	-0.0281672	-0.0179925					0.0061712	0.00010691	0.29398	0.17475	0.12562	0.23245			0.083	0.03	0.552	0.334	0.295	0.441
Ratio neutral	0.0906536	-0.03482	-0.036482	-0.059758	-0.065778	-0.123711					0.00011847	0.08115	0.06987	0.00738	0.00362	0			0.043	0.225	0.189	0.086	0.059	0.016
Arg/(Arg+Lys)	0.0268557	-0.0130236	-0.0207477	-0.0549972	-0.0616223	-0.0702204					0.13853	0.30066	0.20055	0.01243	0.00594	0.00212			0.292	0.573	0.391	0.106	0.081	0.079
Thr	0.0177133	-0.0459191	-0.0727135	-0.10462	-0.100162	-0.0849486					0.23755	0.03316	0.00166	1e-05	2e-05	0.00028			0.445	0.164	0.065	0.034	0.02	0.045
Cys	0.00822733	-0.042183	-0.0313443	-0.0460442	-0.0441114	-0.0627342					0.36959	0.04522	0.10228	0.0302	0.03593	0.00532			0.695	0.168	0.261	0.147	0.161	0.088
Trp	0.0444239	-0.058166	-0.0348311	-0.0576001	-0.0470832	-0.0877889					0.037647	0.01051	0.08154	0.0101	0.02876	0.0002			0.157	0.098	0.235	0.097	0.14	0.054
Ratio nonpolar and large	0.0341254	-0.0386361	-1.29006e-05	-0.0265763	-0.0196168	-0.0784737					0.08359	0.0605	0.49979	0.1393	0.21181	0.00069			0.219	0.209	0.999	0.297	0.412	0.044
HoppW	0.0211735	-0.077869	-0.0196036	-0.0292342	-0.0350878	-0.105055					0.19575	0.00088	0.21379	0.11665	0.07614	1e-05			0.395	0.058	0.404	0.274	0.259	0.026
Ratio nonpolar	0.0386932	-0.0680887	-0.0251687	-0.00018704	-0.000454393	-0.0614547					0.058634	0.00312	0.15419	0.49696	0.49261	0.00617			0.183	0.074	0.333	0.991	0.984	0.091
NPS	-0.0110358	-0.0528489	0.0119654	-0.00786479	-0.011432	-0.0634469					0.32759	0.01693	0.31412	0.37426	0.32051	0.00489			0.639	0.118	0.564	0.722	0.585	0.095
Phe	0.0112488	-0.0552237	0.00580928	-0.00865823	-0.000739685	-0.0569903					0.32448	0.01331	0.40707	0.36207	0.48797	0.01017			0.572	0.122	0.768	0.721	0.958	0.092
KytDo	0.00161164	-0.10904	-0.0353916	-0.00808854	0.0015973	-0.0504793					0.474	1e-05	0.07599	0.37081	0.47403	0.01996			0.924	0.029	0.206	0.699	0.939	0.11
Leu	-0.0424158	-0.0660505	-0.0763551	-0.0832774	-0.0899011	-0.0558916					0.04297	0.00399	0.00099	0.00034	0.00012	0.01145			0.175	0.071	0.057	0.062	0.04	0.079
Arg	-0.0228668	0.00768901	0.0123605	-0.0192792	-0.0367802	0.00489142					0.17773	0.37904	0.30868	0.2163	0.06702	0.42126			0.377	0.703	0.592	0.432	0.205	0.807
MWres	-0.0530125	-0.0274292	-0.00834978	-0.03204	-0.0387157	0.00561331					0.01591	0.13553	0.36772	0.09572	0.05709	0.4097			0.113	0.288	0.688	0.252	0.221	0.791
Isoelectric point	-0.0411824	-0.0263445	0.0048717	-0.0251052	-0.0382758	-0.0114216					0.05875	0.16059	0.42658	0.16838	0.07142	0.33134			0.191	0.353	0.779	0.34	0.205	0.593
Aliphatic index	-0.0821542	-0.0865505	-0.00524617	0.0136866	0.0111805	-0.00635431					0.00043	0.00025	0.41594	0.28845	0.32419	0.39802			0.059	0.034	0.828	0.546	0.59	0.768
Asn	-0.0613175	-0.03735	0.0168714	0.00901831	0.00015752	-0.0237265					0.00653	0.06706	0.24751	0.35667	0.49744	0.16736			0.082	0.216	0.471	0.671	0.988	0.367
Ratio nonpolar and small	-0.0924035	-0.0917291	0.0118812	0.0342278	0.0421689	0.0188583					9e-05	0.00011	0.31533	0.08142	0.042655	0.2215			0.044	0.039	0.579	0.217	0.16	0.448
Val	-0.0806785	-0.0970586	0.0227877	0.050119	0.0551735	-0.00807426					0.00057	5e-05	0.17931	0.020958	0.012508	0.3719			0.057	0.026	0.344	0.142	0.112	0.702
Janin	-0.0445008	-0.0200346	0.0312265	0.0389985	0.0186126	-0.0350006					0.0358	0.21074	0.10313	0.05589	0.22387	0.07721			0.15	0.401	0.271	0.181	0.44	0.227
Eisen	-0.0347483	0.000375328	0.0420556	0.0445299	0.0231562	-0.0330931					0.07978	0.49399	0.044324	0.034685	0.17244	0.08908			0.211	0.983	0.166	0.152	0.36	0.248
Ile	-0.0534754	0.000382236	0.0678944	0.0854394	0.0865838	0.0756303					0.01518	0.49388	0.0029744	0.00024239	0.00020154	0.0010325			0.124	0.976	0.066	0.034	0.04	0.049
Met	-0.0287283	-0.00159983	0.0562973	0.0858057	0.110223	0.104793					0.12246	0.47441	0.011306	0.00022913	3.2516e-06	9.5865e-06			0.278	0.94	0.103	0.039	0.024	0.029
Asp	-0.0299238	0.024025	0.0147108	0.0569125	0.0730517	0.0732558					0.11292	0.16753	0.27581	0.010124	0.001425	0.0014238			0.288	0.354	0.504	0.088	0.055	0.061
Lys	-0.0694273	0.0184423	0.032034	0.0612335	0.0666649	0.119832					0.00246	0.22967	0.097381	0.0062392	0.0032441	4.9935e-07			0.07	0.439	0.234	0.076	0.071	0.011
Ratio polar and large	-0.115887	0.0177122	0.0422968	0.0468718	0.0510751	0.119232					0	0.23865	0.043416	0.027963	0.018557	5.6584e-07			0.025	0.463	0.175	0.143	0.127	0.023
Ratio positive	-0.116648	0.0147671	0.0384961	0.0421978	0.0489303	0.115451					0	0.27677	0.059574	0.042642	0.02292	1.2275e-06			0.023	0.516	0.18	0.176	0.134	0.022
(Arg+Lys)/Total	-0.099566	0.0259301	0.0313438	0.0424475	0.0402862	0.116457					3e-05	0.14906	0.10228	0.041726	0.050111	1.0013e-06			0.037	0.328	0.246	0.17	0.197	0.032
Ratio polar and small	-0.0461465	0.0115658	-0.00220911	0.0185758	0.0246753	0.0536389					0.03086	0.32132	0.46438	0.22445	0.15707	0.014504			0.137	0.612	0.897	0.415	0.345	0.11
Ratio negative	-0.0632493	0.017162	-0.00580744	0.028542	0.0461528	0.0904121					0.0052	0.24555	0.4071	0.12228	0.029823	0.0001143			0.08	0.484	0.783	0.288	0.132	0.041
(Glx+Asx)/Total	-0.0493447	0.00537616	-0.0117025	0.00867894	0.0174655	0.0538123					0.02286	0.41462	0.3179	0.36175	0.23811	0.014246			0.117	0.816	0.602	0.672	0.466	0.113
Polfrac max	-0.0568451	0.0419049	0.0133501	0.0390332	0.0373794	0.0797864					0.01066	0.046294	0.29451	0.055731	0.063618	0.00057592			0.101	0.179	0.539	0.19	0.191	0.052
Glu	-0.011489	0.0260365	-0.00562383	0.00937617	0.011953	0.0580875					0.32099	0.14808	0.40999	0.35116	0.31294	0.0090214			0.638	0.305	0.775	0.68	0.551	0.092
Ratio polar	-0.0473437	0.0650195	0.0200637	-0.00963494	-0.00924526	0.0604563					0.02763	0.0045105	0.2084	0.34725	0.35306	0.0069208			0.126	0.07	0.402	0.657	0.677	0.102
rho	-0.0178889	0.0859248	0.0340795	0.0178574	0.0100991	0.0700227					0.23455	0.0002766	0.083876	0.23332	0.3402	0.0021742			0.432	0.051	0.229	0.47	0.653	0.06
Flexibility	0.0552243	0.103181	0.00529224	-0.00962902	-0.00686154	0.0343297					0.012662	1.6584e-05	0.41521	0.34734	0.38979	0.081238			0.108	0.026	0.774	0.665	0.741	0.225
Gln	0.00458628	0.0315797	0.0266098	0.0122631	0.0179335	0.0360095					0.42649	0.10289	0.14104	0.30885	0.23257	0.071738			0.829	0.266	0.314	0.585	0.423	0.21
Tyr	0.0554883	0.0742564	0.0573044	0.043142	0.0336523	-0.0229038					0.013929	0.0017637	0.011562	0.042643	0.089653	0.18101			0.104	0.064	0.114	0.159	0.247	0.372
His	-0.00346742	0.0201912	0.0405672	0.0130869	0.0196444	0.00235727					0.44421	0.20893	0.050267	0.29686	0.21148	0.46181			0.855	0.414	0.166	0.582	0.41	0.902
Ala	0.0312326	0.0138269	0.0298706	0.0714442	0.0792744	0.0463954					0.10308	0.28954	0.11333	0.0017733	0.00060103	0.029501			0.246	0.54	0.273	0.056	0.055	0.121
Gly	0.0607238	0.030978	0.00996747	0.0420898	0.0434104	-0.00884985					0.0069561	0.10692	0.34334	0.043044	0.038249	0.35943			0.109	0.278	0.684	0.19	0.17	0.668
	Other parameters
	1	2	6	12	24	48					1	2	6	12	24	48			1	2	6	12	24	48
GO proteolysis and peptidolysis (71)	0.0195489	0.245113	-0.0101504	0.0763158	-0.178947	0.0150376					0.46736	0.1481	0.48304	0.37438	0.22467	0.47488			0.866	0.306	0.904	0.641	0.424	0.887
GO intracellular signaling cascade (116)	-0.157895	0.386466	-0.0601504	0.0093985	0	-0.0766917					0.25265	0.045326	0.40041	0.48429	0.5	0.37378			0.447	0.145	0.717	0.896	0.918	0.679
Scop All beta proteins	0.147368	0.196992	-0.159774	0.0947368	-0.0406015	-0.129323					0.26723	0.20202	0.25008	0.34534	0.43243	0.29309			0.496	0.378	0.469	0.643	0.794	0.514
GO zinc ion binding (168)	0.193985	0.245113	0.293233	0.0345865	0.177444	-0.171429					0.20571	0.1481	0.10398	0.44237	0.22661	0.23447			0.352	0.325	0.228	0.805	0.411	0.404
Scop Alpha and beta proteins (a+b)	0.126316	0.231579	0.269173	0.0296992	-0.0650376	0.0240602					0.2975	0.16229	0.12481	0.45047	0.39249	0.45984			0.529	0.316	0.258	0.837	0.696	0.856
GO signal transducer activity (127)	0.35188	0.468797	0.177444	0.0842105	0.296241	0.159398					0.063208	0.01787	0.22661	0.36184	0.10154	0.25059			0.194	0.093	0.418	0.644	0.243	0.42
GO signal transduction (335)	0.43609	0.281203	0.0484962	0.0496241	0.35	0.157895					0.026537	0.11408	0.41944	0.41759	0.064304	0.25265			0.125	0.243	0.771	0.746	0.166	0.474
GO regulation of transcription, DNA-dependent (363)	0.404511	0.443609	0.532331	0.479699	0.257519	0.377444					0.037622	0.024308	0.0073891	0.015533	0.13578	0.049584			0.135	0.145	0.097	0.126	0.286	0.178
GO soluble fraction (97)	0.0676692	0.532331	0.265789	0.324436	0.174436	0.296617					0.38825	0.0073891	0.12793	0.080568	0.23052	0.10124			0.713	0.071	0.295	0.232	0.426	0.227
GO GTP binding (87)	0.233459	0.109398	0.378947	0.323684	0.37594	0.192481					0.16027	0.32279	0.048855	0.081086	0.05032	0.20756			0.322	0.564	0.164	0.224	0.179	0.377
GO transcription factor activity (249)	0.0781955	0.565414	0.628571	0.615038	0.159398	0.398496					0.37138	0.004345	0.0013292	0.0017504	0.25059	0.040073			0.665	0.062	0.048	0.059	0.463	0.147
GO transcription from Pol II promoter (81)	0.262782	0.359398	0.665038	0.643233	0.521429	0.445113					0.13075	0.058954	0.00059069	0.00097165	0.008702	0.02388			0.244	0.19	0.04	0.043	0.093	0.098
GO anti-apoptosis (74)	0.0233083	0.429699	0.60188	0.575188	0.530827	0.52782					0.4611	0.02855	0.0022605	0.0036743	0.0075601	0.0079116			0.851	0.139	0.054	0.063	0.082	0.096
SubLoc Nuclear	-0.0977444	0.357895	0.258647	0.37594	0.249624	0.248872					0.34067	0.059788	0.13469	0.05032	0.14354	0.1443			0.601	0.181	0.261	0.172	0.291	0.308
GO ligase activity (79)	-0.0451128	0.431203	0.707143	0.736842	0.683835	0.701128					0.425	0.028066	0.00019925	8.1961e-05	0.00037179	0.00023539			0.757	0.121	0.034	0.032	0.042	0.037
GO RNA binding (129)	-0.0586466	0.592105	0.809398	0.734211	0.831203	0.702632					0.40286	0.0027139	5.069e-06	8.9095e-05	1.7186e-06	0.00022587			0.726	0.062	0.016	0.033	0.015	0.042
GO binding (93)	0.0315789	0.12782	0.560526	0.457143	0.449624	0.505639					0.44735	0.29529	0.0047159	0.02066	0.022631	0.010926			0.801	0.525	0.068	0.131	0.114	0.084
GO transport (89)	-0.169925	0.118797	0.346241	0.354887	0.0093985	-0.0285714					0.23646	0.30864	0.066537	0.061481	0.48429	0.45234			0.464	0.541	0.193	0.188	0.908	0.836
GO cellular_component unknown (83)	-0.081203	-0.0906015	0.15188	0.210526	0.0330827	0.0285714					0.36661	0.35179	0.26093	0.18589	0.44486	0.45234			0.687	0.644	0.49	0.343	0.808	0.813
GO cell proliferation (94)	-0.535714	0.0270677	0.577444	0.442105	0.416541	0.147368					0.00702	0.45484	0.0035322	0.024742	0.033055	0.26723			0.087	0.82	0.054	0.112	0.142	0.471
Scop alpha-alpha superhelix	-0.243985	0.0240602	0.321053	0.453008	0.520301	0.384586					0.14925	0.45984	0.082914	0.021727	0.0088478	0.04619			0.269	0.871	0.185	0.101	0.088	0.159
GO protein biosynthesis (98)	-0.37594	0.508271	0.684211	0.643609	0.790977	0.635714					0.05032	0.010527	0.00036824	0.00096367	1.1396e-05	0.0011433			0.147	0.088	0.038	0.048	0.02	0.057
Scop Alpha and beta proteins (a/b)	-0.291729	0.159398	0.445113	0.628195	0.645113	0.73985					0.10521	0.25059	0.02388	0.0013396	0.00093228	7.4413e-05			0.256	0.466	0.106	0.062	0.038	0.033
GO nucleus (862)	-0.204135	0.439098	0.554511	0.566917	0.628571	0.792481					0.19341	0.025627	0.0052073	0.0042358	0.0013292	1.07e-05			0.365	0.135	0.07	0.076	0.047	0.025
GO DNA binding (250)	0.0616541	0.0244361	0.218045	0.0195489	0.172932	0.330827					0.39797	0.45922	0.17725	0.46736	0.23249	0.076262			0.723	0.854	0.339	0.88	0.415	0.197
GO cytoplasm (294)	0.043609	0.414662	0.27218	0.578947	0.666165	0.800376					0.42747	0.03374	0.12207	0.0034399	0.00057504	7.6183e-06			0.76	0.139	0.275	0.069	0.049	0.02
GO apoptosis (143)	0.0766917	0.196992	0.133835	0.457143	0.608647	0.703759					0.37378	0.20202	0.28653	0.02066	0.0019847	0.00021894			0.674	0.377	0.534	0.12	0.056	0.045
GO hydrolase activity (241)	-0.203008	0.358271	0.159398	0.216541	0.362406	0.491729					0.19476	0.059579	0.25059	0.17896	0.057311	0.013238			0.382	0.176	0.467	0.365	0.152	0.097
Scop P-loop containing nucleotide triphosphate hydrolases	-0.307143	0.42218	0.103383	0.299248	0.307519	0.523308					0.09305	0.031064	0.33198	0.099151	0.092762	0.0084633			0.216	0.132	0.556	0.217	0.224	0.075
GO cell surface receptor linked signal transduction (79)	-0.410526	0.192481	0.288346	-0.0154135	0.406015	0.345865					0.03528	0.20756	0.10801	0.47425	0.037027	0.066764			0.148	0.363	0.236	0.887	0.154	0.184
GO ATP binding (424)	-0.428195	0.216165	-0.00451128	0.314286	0.629699	0.712782					0.02904	0.17939	0.49246	0.087744	0.0012982	0.00016978			0.129	0.331	0.926	0.219	0.058	0.038
GO regulation of cell cycle (138)	-0.32782	0.210526	0.278195	0.607519	0.646617	0.851128					0.07827	0.18589	0.11671	0.0020286	0.00090175	5.5284e-07			0.216	0.357	0.285	0.069	0.042	0.013
GO cell-cell signaling (116)	-0.324812	-0.164286	0.246617	0.479699	0.524436	0.601504					0.08031	0.24398	0.14657	0.015533	0.0083226	0.0022767			0.213	0.436	0.314	0.094	0.08	0.043
GO mitochondrion (145)	-0.481579	-0.329323	0.330827	0.532707	0.673308	0.771429					0.01515	0.07726	0.076262	0.0073468	0.00048381	2.4731e-05			0.094	0.202	0.198	0.063	0.038	0.021
GO inflammatory response (92)	-0.284211	-0.104511	0.0154135	0.0345865	0.307895	0.466165					0.1115	0.33025	0.47425	0.44237	0.092478	0.018473			0.271	0.574	0.882	0.834	0.23	0.091
GO oxidoreductase activity (90)	-0.639098	-0.565789	-0.320301	0.419549	0.389474	0.688722					0.00106	0.00432	0.08344	0.031982	0.043968	0.00032778			0.049	0.058	0.177	0.127	0.159	0.043
GO cell cycle (97)	-0.455639	-0.239098	-0.452632	-0.366917	0.177068	0.351504					0.02104	0.15431	0.02183	0.05491	0.2271	0.063426			0.094	0.294	0.123	0.15	0.435	0.201
GO magnesium ion binding (70)	0.160902	-0.383459	-0.129323	-0.12782	-0.0590226	0.284586					0.24855	0.04671	0.29309	0.29529	0.40225	0.11118			0.465	0.163	0.51	0.501	0.703	0.254
SubLoc Extracellular	0.101128	-0.51015	-0.231579	-0.338346	-0.0274436	0.202632					0.33545	0.01025	0.16229	0.0714	0.45422	0.19521			0.591	0.086	0.323	0.185	0.845	0.368
GO protein binding (365)	0.17594	-0.254135	-0.251504	0.00451128	-0.0345865	0.147368					0.22856	0.13908	0.14167	0.49246	0.44237	0.26723			0.383	0.303	0.309	0.94	0.799	0.477
GO cell motility (74)	0.434586	-0.167293	-0.222556	-0.00451128	0.204887	0.455263					0.027	0.23995	0.17218	0.49246	0.19252	0.02114			0.109	0.416	0.315	0.931	0.405	0.123
GO extracellular region (85)	0.101128	-0.105639	0.169925	-0.190977	0.075188	0.148872					0.33545	0.32852	0.23646	0.20943	0.37618	0.26512			0.594	0.592	0.451	0.369	0.675	0.451
Scop 7-bladed beta-propeller	0.386466	-0.0210526	-0.0639098	-0.26015	0.0161654	0.144361					0.045326	0.46485	0.39432	0.13325	0.473	0.27147			0.164	0.859	0.709	0.305	0.881	0.485
GO transferase activity (325)	0.219549	-0.012406	-0.381955	-0.26391	-0.0571429	0.140226					0.17555	0.47927	0.04742	0.12969	0.4053	0.27734			0.358	0.89	0.166	0.299	0.739	0.501
GO development (80)	0.278195	0.13985	-0.42406	-0.333459	-0.162406	0.15					0.11671	0.27788	0.03042	0.07454	0.24651	0.26355			0.242	0.499	0.146	0.182	0.416	0.471
GO intracellular (75)	0.261654	0.186466	-0.13985	-0.322932	-0.255639	-0.0691729					0.13182	0.21508	0.27788	0.08161	0.13761	0.38583			0.281	0.377	0.502	0.191	0.289	0.683
GO protein serine/threonine kinase activity (159)	0.121805	0.043609	-0.581955	-0.43609	-0.207895	0.0620301					0.30416	0.42747	0.00326	0.02654	0.18897	0.39736			0.535	0.769	0.066	0.111	0.344	0.706
GO protein amino acid phosphorylation (218)	0.18797	-0.0766917	-0.715789	-0.520301	-0.304135	-0.075188					0.21319	0.37378	0.00016	0.00885	0.09534	0.37618			0.387	0.664	0.03	0.083	0.222	0.671
GO protein-tyrosine kinase activity (80)	-0.043609	0.0180451	-0.240977	-0.263158	-0.302256	0.162406					0.42747	0.46986	0.15235	0.1304	0.09679	0.24651			0.764	0.897	0.316	0.266	0.228	0.448
Scop Protein kinase-like (PK-like)	0.110902	-0.357895	-0.684211	-0.484586	-0.43609	0.0255639					0.32051	0.05979	0.00037	0.01457	0.02654	0.45734			0.569	0.155	0.038	0.094	0.114	0.843
GO receptor activity (175)	0.037594	-0.357895	-0.47782	-0.553383	-0.26015	-0.300376					0.43739	0.05979	0.01592	0.0053	0.13325	0.09826			0.799	0.168	0.085	0.065	0.268	0.233
GO membrane fraction (98)	-0.186466	-0.287218	-0.445113	-0.27218	-0.557895	-0.279699					0.21508	0.10895	0.02388	0.12207	0.00493	0.11539			0.376	0.226	0.133	0.239	0.063	0.273
Scop All alpha proteins	-0.136842	-0.103759	-0.156391	-0.244737	-0.174436	-0.100752					0.28219	0.3314	0.25471	0.14848	0.23052	0.33603			0.527	0.591	0.449	0.271	0.424	0.627
GO membrane (120)	-0.100376	0.0417293	-0.145865	-0.249624	-0.109774	-0.506767					0.3366	0.43057	0.26934	0.14354	0.32222	0.01075			0.597	0.802	0.49	0.283	0.592	0.086
Scop Small proteins	-0.195113	-0.0492481	-0.4	-0.438722	-0.189098	-0.495113					0.20432	0.41821	0.03945	0.02574	0.21177	0.01264			0.383	0.752	0.133	0.104	0.397	0.089
GO G-protein coupled receptor protein signaling pathway (71)	0.284211	-0.165414	-0.606015	-0.529699	-0.556767	-0.567669					0.1115	0.24247	0.00209	0.00769	0.00502	0.00418			0.233	0.449	0.059	0.071	0.077	0.064
Scop Membrane all-alpha	0.511654	-0.430075	-0.760902	-0.854135	-0.76391	-0.726316					0.010031	0.02843	4e-05	0	3e-05	0.00011			0.08	0.129	0.033	0.019	0.032	0.026
GO integral to membrane (370)	0.338346	-0.41391	-0.454135	-0.499248	-0.514286	-0.627068					0.071403	0.03402	0.02143	0.01195	0.00966	0.00137			0.188	0.142	0.108	0.092	0.085	0.043
GO calcium ion binding (105)	0.446617	-0.255639	-0.366917	-0.351504	-0.484211	-0.534211					0.023458	0.13761	0.05491	0.06343	0.01464	0.00718			0.12	0.286	0.172	0.181	0.104	0.074
Scop Membrane and cell surface proteins and peptides	0.633083	-0.46015	-0.684211	-0.740226	-0.613534	-0.628571					0.0012091	0.01991	0.00037	7e-05	0.0018	0.00133			0.043	0.101	0.032	0.034	0.051	0.051
GO integral to plasma membrane (265)	0.257143	-0.669173	-0.742481	-0.526316	-0.56391	-0.664662					0.13614	0.00054	7e-05	0.00809	0.00446	0.0006			0.253	0.04	0.031	0.101	0.075	0.045
SubLoc Membrane	0.0075188	-0.589474	-0.312782	-0.377068	-0.305263	-0.584962					0.48743	0.00285	0.08884	0.04977	0.09448	0.00309			0.918	0.07	0.224	0.168	0.236	0.063
GO cell adhesion (86)	0.410526	-0.726692	-0.255639	-0.392481	-0.259023	-0.272556					0.035284	0.00011	0.13761	0.04264	0.13433	0.12173			0.136	0.036	0.307	0.161	0.257	0.261
GO plasma membrane (84)	-0.012406	-0.0195489	0.114662	-0.252256	-0.0210526	-0.136842					0.47927	0.46736	0.31484	0.14093	0.46485	0.28219			0.868	0.856	0.562	0.277	0.857	0.489
GO immune response (245)	0.215038	-0.345865	0.0890977	-0.246617	-0.332331	-0.087218					0.18068	0.06676	0.35415	0.14657	0.07527	0.3571			0.359	0.204	0.618	0.293	0.198	0.625
SubLoc Cytoplasmic	0.0819549	-0.193985	0.164286	-0.165789	-0.109774	-0.418045					0.36541	0.20571	0.24398	0.24196	0.32222	0.03252			0.621	0.338	0.459	0.394	0.555	0.109
