# Supplementary material for: Dynamic covariation between gene expression and proteome characteristics
Source: BMC Bioinformatics. 2005 Aug 30;6:215. doi: 10.1186/1471-2105-6-215 (PMC1236912; doi:10.1186/1471-2105-6-215)
Supplement: Additional File 2 — CD3/CD28-costimulated T cells [file 1471-2105-6-215-S2.xls]

## Sheet: Sheet1
	Sequence parameters									correlation p-value							permutation test p-value
	1	2	6	12	24	48				1	2	6	12	24	48		1	2	6	12	24	48
Ratio neutral and small	0.0773896	0.0643617	-0.0208981	-0.0512024	-0.0755948	-0.062987				0.0008609	0.0044392	0.19813	0.01901	0.00104	0.00515		0.064	0.069	0.427	0.116	0.051	0.078
Flexibility	0.038783	0.0342622	-0.0348726	-0.0446545	-0.0379709	-0.0117644				0.058321	0.081971	0.0784	0.03523	0.06128	0.31608		0.204	0.234	0.217	0.148	0.195	0.572
in vivo half life	0.0775706	0.0302747	0.00691402	-0.0133754	-0.0452863	-0.050985				0.00083957	0.10938	0.38949	0.29405	0.03275	0.01896		0.056	0.277	0.736	0.544	0.11	0.12
Pro	0.0835987	0.0795056	-0.0404842	-0.0580654	-0.089667	-0.07222				0.00036033	0.00062055	0.05036	0.0094	0.00013	0.00165		0.067	0.059	0.168	0.095	0.043	0.049
Arg/(Arg+Lys)	0.0774311	0.0245017	-0.053406	-0.0612169	-0.0852962	-0.0836427				0.00085596	0.1598	0.01503	0.00655	0.00026	0.00033		0.053	0.325	0.114	0.082	0.043	0.056
Ser	0.121275	0.0640886	-0.0736507	-0.14145	-0.177466	-0.133571				4.5032e-07	0.0046606	0.00141	0	0	0		0.022	0.063	0.052	0.014	0.006	0.017
Ratio neutral	0.066474	0.0129554	-0.0385185	-0.0790205	-0.109538	-0.145891				0.0035589	0.29938	0.05891	0.00068	0	0		0.093	0.519	0.195	0.039	0.019	0.011
HoppW	0.0125849	-0.0117309	0.00717036	-0.0163131	-0.0468577	-0.0888104				0.30539	0.31687	0.38551	0.25444	0.02833	0.00015		0.575	0.59	0.727	0.484	0.139	0.034
Cys	0.0452397	-0.0098774	-0.0587771	-0.0594388	-0.0698855	-0.0995096				0.033588	0.34415	0.00847	0.008	0.00222	2e-05		0.147	0.654	0.089	0.084	0.064	0.027
Leu	0.0304252	-0.0457381	-0.0848747	-0.0802179	-0.0785695	-0.065595				0.10921	0.03154	0.00028	0.00057	0.00069	0.00377		0.287	0.156	0.034	0.043	0.057	0.08
Thr	0.0234175	-0.0381789	-0.0691288	-0.101042	-0.0927931	-0.083109				0.17267	0.06111	0.00256	2e-05	8e-05	0.00037		0.341	0.19	0.063	0.035	0.044	0.055
Trp	-0.0106389	-0.0447343	-0.0431452	-0.0497127	-0.0682904	-0.0804315				0.33528	0.03615	0.04166	0.02322	0.003	0.0006		0.621	0.16	0.164	0.123	0.079	0.051
Length	-0.0244576	-0.0969163	-0.0927872	-0.084414	-0.045181	-0.0402418				0.16127	4e-05	8e-05	0.00031	0.03306	0.05071		0.338	0.039	0.031	0.052	0.151	0.16
Calculated molecular weight	-0.0267394	-0.0988569	-0.0934112	-0.0849654	-0.0459427	-0.0403364				0.13972	3e-05	7e-05	0.00028	0.03084	0.05031		0.292	0.032	0.032	0.049	0.134	0.17
Nonpolar volume	-0.0306815	-0.1112	-0.100468	-0.0900538	-0.0504895	-0.0476366				0.10729	0	2e-05	0.00013	0.02	0.02623		0.256	0.023	0.035	0.035	0.11	0.148
Polar volume	-0.0243337	-0.088959	-0.0872539	-0.0780516	-0.0384383	-0.0282932				0.1625	0.00015	0.00019	0.00077	0.05901	0.12478		0.342	0.038	0.04	0.061	0.178	0.28
Ratio nonpolar	-0.0337629	-0.0570309	-0.0156782	-0.0112419	-0.00807051	-0.0463679				0.086	0.01022	0.26226	0.32448	0.37143	0.02954		0.228	0.096	0.471	0.611	0.714	0.142
KytDo	-0.0524137	-0.0850392	-0.00939723	0.00207861	0.018547	-0.0256487				0.01696	0.00027	0.35144	0.46646	0.22542	0.1483		0.097	0.036	0.66	0.909	0.45	0.315
Ratio nonpolar and large	-0.0338309	-0.0325634	0.00989852	-0.0222023	-0.0375307	-0.0674032				0.08557	0.09294	0.34392	0.1843	0.06348	0.00302		0.23	0.247	0.658	0.374	0.209	0.063
NPS	-0.00477661	-0.0217541	0.0165736	0.00765663	-0.00226957	-0.0312028				0.42341	0.18845	0.25055	0.37827	0.46325	0.10206		0.827	0.383	0.456	0.714	0.915	0.255
Phe	-0.0263696	-0.0411378	0.025014	-0.00397643	-0.00801192	-0.0336771				0.14307	0.04731	0.15494	0.43604	0.37233	0.08524		0.298	0.177	0.353	0.848	0.718	0.208
Gly	-0.0118916	7.85121e-06	0.0158052	0.0109777	0.023164	-0.0178263				0.31528	0.49987	0.26058	0.32834	0.17316	0.23411		0.578	0.999	0.503	0.645	0.35	0.447
Asn	-0.0470825	-0.00445095	0.0323411	0.0294725	0.0277968	-0.00878125				0.02846	0.42832	0.094718	0.11646	0.12934	0.36052		0.142	0.841	0.233	0.279	0.286	0.696
Ratio nonpolar and small	-0.0622284	-0.0594109	0.0391536	0.0733454	0.0901248	0.0568063				0.00588	0.00787	0.055936	0.0014706	0.00012074	0.010356		0.084	0.089	0.175	0.062	0.039	0.1
Val	-0.11682	-0.0880646	0.0387555	0.0624643	0.0753835	0.0172208				0	0.00018	0.058675	0.0058791	0.0011295	0.2428		0.022	0.042	0.204	0.078	0.06	0.477
Aliphatic index	-0.0591759	-0.0616556	0.0149319	0.0448379	0.0614725	0.0366506				0.0083	0.0061	0.27222	0.034652	0.0061872	0.067884		0.102	0.084	0.515	0.166	0.073	0.218
MWres	-0.016331	-0.0342894	3.95733e-05	-0.00202708	-0.00366286	0.0164917				0.25447	0.0818	0.49936	0.46729	0.44082	0.25109		0.496	0.223	0.999	0.899	0.847	0.469
Glu	-0.0505843	-0.0264371	-0.0124617	0.00914093	0.0370815	0.0521951				0.02033	0.14143	0.30649	0.35564	0.065788	0.016787		0.13	0.308	0.576	0.656	0.172	0.114
(Glx+Asx)/Total	-0.0677131	-0.0305487	-0.00597385	0.0226727	0.0495018	0.0366572				0.00306	0.1073	0.40421	0.17927	0.022029	0.067849		0.069	0.265	0.757	0.344	0.15	0.224
Ratio polar and small	-0.0689262	-0.023698	0.00224055	0.0297412	0.0552157	0.0397706				0.00263	0.16787	0.46377	0.1142	0.012343	0.052743		0.061	0.358	0.892	0.251	0.097	0.172
Ratio negative	-0.0766827	-0.0396812	0.00695619	0.0436665	0.0847419	0.0875611				0.00095	0.05345	0.38884	0.038452	0.0002792	0.00017881		0.064	0.181	0.76	0.164	0.052	0.037
Asp	-0.0896124	-0.0344025	0.0277288	0.0674146	0.0924573	0.0615693				0.00014	0.08111	0.13014	0.0031401	8.2757e-05	0.0060794		0.03	0.204	0.28	0.064	0.037	0.073
Polfrac max	-0.0569855	-0.0101018	0.0129347	0.0543215	0.0900575	0.0862253				0.01054	0.3408	0.29978	0.013863	0.00012204	0.00021998		0.111	0.645	0.547	0.102	0.035	0.045
Lys	-0.0741906	-0.0111719	0.0683947	0.0896776	0.117318	0.151626				0.00133	0.325	0.0027233	0.00013714	8.5213e-07	2.7298e-10		0.058	0.602	0.076	0.036	0.02	0.016
(Arg+Lys)/Total	-0.0353673	0.00163156	0.0548047	0.0691474	0.0972039	0.147572				0.07625	0.47358	0.013001	0.00253	3.7346e-05	7.8251e-10		0.219	0.928	0.095	0.064	0.028	0.014
Ratio polar and large	-0.0352796	0.0119436	0.0572802	0.0843129	0.0961165	0.158012				0.07676	0.31381	0.0099858	0.00031312	4.4958e-05	4.9032e-11		0.213	0.605	0.096	0.044	0.034	0.014
Ratio positive	-0.0377324	0.0102039	0.0554315	0.0826643	0.0955158	0.157368				0.06344	0.33928	0.012172	0.00039987	4.9768e-05	5.8486e-11		0.211	0.651	0.102	0.037	0.036	0.007
Ala	-0.0229327	0.00273727	0.0421194	0.0696328	0.0999041	0.0874334				0.17682	0.45574	0.0436	0.0023795	2.3366e-05	0.00018241		0.337	0.889	0.155	0.08	0.026	0.04
Ile	-0.0393043	0.00955557	0.0953777	0.116296	0.14638	0.12686				0.0559	0.34897	5.2189e-05	1.1507e-06	1.0984e-09	1.0939e-07		0.177	0.629	0.034	0.023	0.009	0.021
Met	-0.00457332	0.00988217	0.0800688	0.112711	0.115604	0.0985908				0.42663	0.34408	0.0005666	2.343e-06	1.207e-06	2.8944e-05		0.835	0.633	0.05	0.027	0.02	0.035
Janin	0.0078959	0.0580566	0.0765238	0.0733105	0.0379162	0.0197584				0.37474	0.0091397	0.00093346	0.0014774	0.061551	0.2107		0.738	0.093	0.053	0.059	0.199	0.413
Eisen	0.0165756	0.0748216	0.085905	0.0763539	0.0371177	0.0211841				0.25131	0.0011709	0.00023855	0.00098025	0.065599	0.19433		0.464	0.063	0.042	0.054	0.192	0.397
Tyr	0.0333024	0.0598842	0.0652733	0.0449349	0.0197425	-0.0235925				0.093748	0.0086244	0.004737	0.037496	0.21602	0.17388		0.231	0.1	0.089	0.131	0.405	0.358
His	0.0638107	0.0484506	0.0164538	0.030908	-0.0167516	-0.0172475				0.0048941	0.02448	0.2521	0.10532	0.24793	0.2414		0.077	0.135	0.482	0.262	0.444	0.452
rho	0.0316355	0.0615857	0.0175183	0.0196198	0.0163427	0.0540502				0.10032	0.0061464	0.23851	0.21345	0.25322	0.013875		0.239	0.085	0.434	0.428	0.474	0.107
Ratio polar	0.034444	0.059701	0.0142568	0.00987666	0.00713649	0.0499045				0.081753	0.0076149	0.28139	0.34461	0.38587	0.021088		0.203	0.08	0.528	0.644	0.741	0.123
Gln	0.0626992	0.0401437	-0.000563237	0.00534536	-0.000339932	-0.00260315				0.0056343	0.051701	0.49089	0.41445	0.4945	0.45789		0.087	0.156	0.974	0.811	0.983	0.882
Arg	0.0565346	0.0338347	-0.00133519	0.00177487	0.000552565	0.0243128				0.011166	0.084958	0.47842	0.4714	0.49105	0.1616		0.094	0.232	0.928	0.937	0.981	0.34
Isoelectric point	0.0355932	0.0222077	0.0155022	-0.00703043	-0.00864847	0.0376253				0.088145	0.19864	0.27745	0.39466	0.37063	0.075368		0.219	0.392	0.521	0.748	0.721	0.197
	Other parameters
	1	2	6	12	24	48				1	2	6	12	24	48		1	2	6	12	24	48
GO magnesium ion binding (70)	-0.545865	-0.639098	-0.192105	-0.47218	-0.149248	-0.254135				0.00599	0.00106	0.20803	0.01712	0.2646	0.13908		0.083	0.041	0.4	0.098	0.458	0.304
GO membrane fraction (98)	-0.347368	-0.267669	-0.0541353	-0.0605263	-0.0796992	-0.204511				0.06586	0.12619	0.41021	0.3998	0.36899	0.19297		0.191	0.252	0.736	0.722	0.666	0.37
SubLoc Cytoplasmic	-0.261654	-0.22594	0.0270677	-0.0541353	-0.150752	-0.15188				0.13182	0.16843	0.45484	0.41021	0.2625	0.26093		0.265	0.283	0.82	0.72	0.455	0.455
GO cell adhesion (86)	-0.383083	-0.473684	-0.0736842	-0.266165	-0.290226	-0.353759				0.04689	0.01679	0.37859	0.12758	0.10645	0.06212		0.159	0.101	0.672	0.251	0.241	0.195
SubLoc extracellular	-0.322932	-0.619925	-0.174436	-0.255639	-0.407519	-0.184962				0.08161	0.00159	0.23052	0.13761	0.03644	0.21698		0.218	0.042	0.385	0.273	0.153	0.412
GO protein binding (365)	-0.148872	-0.225564	0.0631579	-0.312782	-0.339474	-0.104135				0.26512	0.16884	0.39554	0.08884	0.07069	0.33083		0.473	0.325	0.686	0.206	0.19	0.578
GO integral to membrane (370)	-0.503759	-0.735338	-0.487218	-0.603008	-0.804511	-0.649624				0.01122	9e-05	0.01406	0.00221	1e-05	0.00084		0.088	0.026	0.097	0.066	0.024	0.044
GO immune response (245)	-0.267669	-0.404511	-0.243233	-0.361278	-0.738346	-0.516541				0.12619	0.03762	0.15003	0.05792	8e-05	0.00935		0.306	0.136	0.288	0.174	0.034	0.079
GO receptor activity (175)	-0.162406	-0.58797	-0.571429	-0.590977	-0.729323	-0.446617				0.24651	0.00293	0.00392	0.00277	0.0001	0.02346		0.474	0.057	0.058	0.059	0.04	0.133
GO calcium ion binding (105)	-0.445489	-0.4	-0.416165	-0.275188	-0.616165	-0.502256				0.02377	0.03945	0.03319	0.11937	0.00171	0.01146		0.113	0.126	0.164	0.283	0.061	0.09
SubLoc membrane	-0.0511278	-0.463158	-0.285338	-0.46015	-0.559398	-0.479699				0.41513	0.01918	0.11054	0.01991	0.00481	0.01553		0.744	0.098	0.23	0.1	0.081	0.119
GO integral to plasma membrane (265)	-0.180451	-0.581955	-0.544361	-0.545865	-0.750376	-0.816541				0.22273	0.00326	0.00613	0.00599	5e-05	0		0.409	0.067	0.079	0.073	0.024	0.02
Scop All alpha proteins	-0.153383	-0.0296992	-0.264662	-0.193985	-0.233083	-0.17594				0.25885	0.45047	0.12899	0.20571	0.16067	0.22856		0.466	0.827	0.265	0.34	0.301	0.422
Scop Small proteins	-0.195865	-0.0496241	-0.36391	-0.422556	-0.179323	-0.468797				0.2034	0.41759	0.0565	0.03093	0.22418	0.01787		0.377	0.731	0.139	0.127	0.41	0.1
GO G-protein coupled receptor protein signaling pathway (71)	-0.380075	-0.33985	-0.687218	-0.672556	-0.711654	-0.363158				0.04831	0.07046	0.00034	0.00049	0.00018	0.05691		0.158	0.217	0.039	0.043	0.032	0.176
GO intracellular (75)	-0.0270677	-0.303759	-0.41391	-0.33985	-0.0481203	-0.0766917				0.45484	0.09563	0.03402	0.07046	0.42006	0.37378		0.839	0.254	0.138	0.188	0.753	0.647
Scop Protein kinase-like (PK-like)	0.167293	-0.245113	-0.691353	-0.526316	-0.410526	0.00451128				0.23995	0.1481	0.00031	0.00809	0.03528	0.49246		0.462	0.292	0.034	0.086	0.141	0.931
GO protein amino acid phosphorylation (218)	0.396992	-0.4	-0.416541	-0.419925	-0.196992	0.0421053				0.040704	0.03945	0.03306	0.03185	0.20202	0.42995		0.154	0.141	0.139	0.118	0.362	0.778
GO development (80)	0.313158	-0.368421	-0.206015	-0.184962	-0.273684	-0.0766917				0.088568	0.05412	0.19118	0.21698	0.12071	0.37378		0.219	0.157	0.386	0.409	0.242	0.642
Scop Membrane and cell surface proteins and peptides	0.615038	-0.515789	-0.721805	-0.795489	-0.595489	-0.618421				0.0017504	0.00945	0.00013	1e-05	0.00255	0.00164		0.055	0.088	0.033	0.023	0.063	0.059
Scop Membrane all-alpha	0.516541	-0.469173	-0.809398	-0.819549	-0.747368	-0.737218				0.0093478	0.01778	1e-05	0	6e-05	8e-05		0.088	0.096	0.016	0.019	0.032	0.033
GO membrane (120)	0.271805	0.00902256	-0.00601504	-0.184962	-0.102632	-0.243609				0.12241	0.48492	0.48995	0.21698	0.33313	0.14964		0.269	0.897	0.904	0.394	0.562	0.301
GO cell motility (74)	-0.0270677	0.00112782	-0.00601504	-0.142857	-0.261278	-0.572932				0.45484	0.49811	0.48995	0.2736	0.13218	0.00382		0.832	0.953	0.922	0.467	0.294	0.061
GO plasma membrane (84)	0.0992481	0.0390977	0.0917293	-0.360902	-0.430075	-0.203383				0.33835	0.43491	0.35003	0.05813	0.02843	0.19431		0.602	0.799	0.621	0.167	0.132	0.326
GO zinc ion binding (168)	0.0992481	0.347368	-0.043609	-0.296241	-0.227068	-0.282707				0.33835	0.065862	0.42747	0.10154	0.16719	0.11279		0.606	0.182	0.764	0.227	0.298	0.246
GO extracellular region (85)	0.235714	0.287594	-0.0424812	-0.153383	-0.366917	-0.383835				0.15787	0.10864	0.42933	0.25885	0.05491	0.04654		0.295	0.22	0.801	0.429	0.159	0.139
GO intracellular signaling cascade (116)	0.139474	0.141353	-0.0646617	-0.124812	-0.160902	-0.133835				0.27841	0.27573	0.3931	0.29971	0.24855	0.28653		0.526	0.504	0.717	0.501	0.411	0.523
Scop All beta proteins	0.206015	0.255639	-0.119173	0.0601504	-0.0139098	-0.112782				0.19118	0.13761	0.30808	0.40041	0.47676	0.31767		0.366	0.283	0.554	0.742	0.88	0.559
GO cell surface receptor linked signal transduction (79)	0.575564	0.246617	-0.0469925	-0.0406015	-0.378947	-0.112782				0.0036503	0.14657	0.42191	0.43243	0.04885	0.31767		0.064	0.316	0.763	0.766	0.149	0.585
GO signal transduction (335)	0.22218	-0.168045	0.0796992	0.206015	-0.176316	-0.231579				0.1726	0.23895	0.36899	0.19118	0.22807	0.16229		0.359	0.437	0.67	0.343	0.422	0.303
GO proteolysis and peptidolysis (71)	0.457143	0.0225564	-0.0661654	-0.0466165	-0.18609	-0.0259398				0.02066	0.46235	0.39067	0.42252	0.21555	0.45672		0.107	0.845	0.682	0.742	0.389	0.837
Scop 7-bladed beta-propeller	0.376316	-0.0345865	-0.112782	-0.180827	0.0661654	0.151504				0.050135	0.44237	0.31767	0.22225	0.39067	0.26146		0.148	0.822	0.567	0.43	0.67	0.456
GO protein serine/threonine kinase activity (159)	0.645113	-0.213534	-0.374436	-0.252632	0.196617	0.266165				0.00093228	0.1824	0.05106	0.14056	0.20248	0.12758		0.051	0.316	0.147	0.302	0.367	0.288
GO transferase activity (325)	0.356391	-0.201504	-0.171429	-0.159398	0.323308	0.416541				0.06063	0.19656	0.23447	0.25059	0.081345	0.033055		0.172	0.35	0.415	0.433	0.202	0.131
GO cell cycle (97)	0.451128	-0.0421053	-0.216541	0.107143	0.65	0.404511				0.022225	0.42995	0.17896	0.32623	0.00083612	0.037622		0.113	0.775	0.342	0.572	0.043	0.149
GO protein-tyrosine kinase activity (80)	0.392481	0.0537594	0.0496241	-0.0481203	0.132331	0.243985				0.042641	0.41082	0.41759	0.42006	0.28871	0.14925		0.138	0.744	0.733	0.77	0.475	0.291
GO ATP binding (424)	0.483835	0.10188	0.311278	0.359398	0.819925	0.745865				0.014711	0.33429	0.089951	0.058954	3.0628e-06	6.1091e-05		0.093	0.566	0.217	0.171	0.017	0.031
GO ligase activity (79)	0.132331	0.124812	0.442105	0.510902	0.707143	0.627444				0.28871	0.29971	0.024742	0.01014	0.00019925	0.0013607		0.543	0.522	0.113	0.105	0.036	0.054
GO hydrolase activity (241)	0.162782	0.218045	0.323308	0.42406	0.580451	0.497744				0.24601	0.17725	0.081345	0.03042	0.0033497	0.012195		0.462	0.319	0.202	0.132	0.071	0.103
GO regulation of cell cycle (138)	0.317293	0.371429	0.697368	0.533835	0.831955	0.769925				0.085575	0.052578	0.00026069	0.0072212	1.6511e-06	2.6166e-05		0.219	0.18	0.036	0.082	0.018	0.029
GO nucleus (862)	0.478195	0.628571	0.22406	0.596992	0.766917	0.750376				0.01584	0.0013292	0.17051	0.0024787	2.9253e-05	5.2497e-05		0.103	0.059	0.323	0.066	0.023	0.02
GO soluble fraction (97)	0.530827	0.732331	0.492105	0.352256	0.452632	0.347368				0.0075601	9.4512e-05	0.013171	0.06299	0.021826	0.065862		0.079	0.023	0.099	0.186	0.121	0.173
GO apoptosis (143)	0.407895	0.157519	0.404511	0.350376	0.268045	0.18797				0.036293	0.25316	0.037622	0.064084	0.12584	0.21319		0.149	0.433	0.144	0.161	0.272	0.379
GO anti-apoptosis (74)	0.863158	0.765038	0.525564	0.714286	0.469549	0.518797				2.5625e-07	3.1338e-05	0.0081837	0.00016258	0.0177	0.0090452		0.019	0.018	0.071	0.038	0.102	0.079
GO inflammatory response (92)	0.26015	0.201504	0.261654	0.279699	0.165789	0.0150376				0.13325	0.19656	0.13182	0.11539	0.24196	0.47488		0.263	0.387	0.279	0.259	0.425	0.895
GO cell proliferation (94)	0.709023	0.621429	0.733835	0.52782	0.470677	0.33985				0.00018898	0.0015395	9.0157e-05	0.0079116	0.017448	0.070458		0.045	0.052	0.022	0.083	0.109	0.215
GO cell-cell signaling (116)	0.38609	0.544737	0.53985	0.609023	0.172932	0.210526				0.045498	0.0060934	0.00658	0.0019702	0.23249	0.18589		0.173	0.069	0.074	0.043	0.423	0.342
Scop Alpha and beta proteins (a+b)	0.0793233	0.240602	0.314286	0.0327068	-0.0917293	-0.00902256				0.36959	0.15274	0.087744	0.44548	0.35003	0.48492		0.671	0.33	0.208	0.825	0.587	0.92
GO transcription factor activity (249)	0.0887218	0.574436	0.407895	0.557895	0.345865	0.321805				0.35474	0.0037227	0.036293	0.004926	0.066764	0.082389		0.64	0.067	0.147	0.076	0.172	0.222
GO regulation of transcription, DNA-dependent (363)	0.0977444	0.433083	0.290226	0.533835	0.213534	0.108271				0.34067	0.02747	0.10645	0.0072212	0.1824	0.32451		0.611	0.142	0.243	0.078	0.387	0.559
SubLoc nuclear	0.0180451	0.628571	0.320301	0.430451	-0.0195489	-0.0642857				0.46986	0.0013292	0.083442	0.028307	0.46736	0.39371		0.865	0.057	0.2	0.122	0.867	0.702
GO signal transducer activity (127)	-0.0481203	0.221053	-0.0496241	0.0842105	-0.0466165	0.0781955				0.42006	0.17386	0.41759	0.36184	0.42252	0.37138		0.761	0.3	0.763	0.634	0.761	0.649
GO DNA binding (250)	0.0342105	0.386466	0.00300752	0.294737	0.190977	0.144361				0.44299	0.045326	0.49497	0.10276	0.20943	0.27147		0.812	0.131	0.944	0.239	0.392	0.503
GO transcription from Pol II promoter (81)	-0.302256	0.502256	0.391353	0.336842	0.267669	0.168421				0.09679	0.011457	0.043135	0.072357	0.12619	0.23845		0.249	0.107	0.156	0.169	0.239	0.406
GO GTP binding (87)	-0.234586	0.27218	0.117293	0.207519	0.114286	0.323308				0.15907	0.12207	0.31089	0.18941	0.3154	0.081345		0.319	0.271	0.559	0.381	0.551	0.226
Scop P-loop containing nucleotide triphosphate hydrolases	-0.32782	0.372932	0.0406015	0.300376	0.336466	0.506767				0.07827	0.051818	0.43243	0.098263	0.072597	0.010754		0.2	0.179	0.788	0.221	0.209	0.106
GO RNA binding (129)	-0.252632	0.646617	0.765414	0.682707	0.652632	0.861654				0.14056	0.00090175	3.0911e-05	0.00038263	0.00078788	2.8322e-07		0.313	0.049	0.02	0.044	0.052	0.022
GO cytoplasm (294)	-0.0571429	0.406015	0.341353	0.457143	0.553383	0.496241				0.4053	0.037027	0.069521	0.02066	0.0053039	0.01245		0.744	0.148	0.196	0.122	0.06	0.089
GO protein biosynthesis (98)	-0.566541	0.37594	0.728571	0.537218	0.593985	0.729323				0.00426	0.05032	0.0001062	0.0068547	0.0026214	0.00010376		0.074	0.147	0.035	0.081	0.066	0.034
Scop Alpha and beta proteins (a/b)	-0.270677	0.222556	0.451128	0.613534	0.652632	0.684211				0.12343	0.17218	0.022225	0.0018033	0.00078788	0.00036824		0.246	0.351	0.1	0.055	0.038	0.036
Scop alpha-alpha superhelix	-0.267293	0.037594	0.312782	0.356767	0.487218	0.407143				0.12654	0.43739	0.088843	0.060419	0.014065	0.036585		0.278	0.782	0.2	0.168	0.108	0.129
GO binding (93)	-0.28609	0.0018797	0.590977	0.509774	0.621053	0.685714				0.1099	0.49686	0.0027708	0.010304	0.0015513	0.00035431		0.246	0.928	0.061	0.083	0.058	0.033
GO oxidoreductase activity (90)	-0.440226	-0.434586	0.287218	0.357895	0.58797	0.442857				0.02529	0.027	0.10895	0.059788	0.0029271	0.024524		0.125	0.131	0.25	0.172	0.056	0.11
GO mitochondrion (145)	-0.634586	-0.356391	0.23609	0.512782	0.659023	0.72782				0.00117	0.06063	0.15747	0.0098701	0.00068035	0.00010868		0.058	0.162	0.276	0.094	0.035	0.031
GO transport (89)	-0.0556391	-0.159398	0.253008	0.392481	0.243609	0.410902				0.40775	0.25059	0.14018	0.042641	0.14964	0.035141		0.729	0.483	0.273	0.14	0.303	0.147
