# Supplementary material for: Dynamic covariation between gene expression and proteome characteristics
Source: BMC Bioinformatics. 2005 Aug 30;6:215. doi: 10.1186/1471-2105-6-215 (PMC1236912; doi:10.1186/1471-2105-6-215)
Supplement: Additional File 3 — B cells [file 1471-2105-6-215-S3.xls]

## Sheet: Sheet1
	Sequence parameters															correlation p-value																permutation test p-value
	1	2	4	9	12	16	24	48	70	96	124					1	2	4	9	12	16	24	48	70	96	124						1	2	4	9	12	16	24	48	70	96	124
Ratio polar and large	-0.0258917	-0.0532975	-0.0241436	-0.0347893	-0.0690379	-0.0796514	-0.0269722	-0.0383347	-0.0243544	-0.0523774	-0.0705858					0.23786	0.07093	0.25301	0.16893	0.02848	0.014	0.22875	0.14545	0.25116	0.07444	0.0258						0.454	0.196	0.494	0.334	0.131	0.101	0.456	0.318	0.465	0.2	0.13
Ratio positive	-0.0190059	-0.037615	-0.012675	-0.0240622	-0.053871	-0.0760089	-0.0234318	-0.0313411	-0.0319072	-0.0514538	-0.0650365					0.30032	0.15003	0.36351	0.25373	0.06881	0.01802	0.25933	0.19397	0.18971	0.07809	0.03648						0.556	0.323	0.693	0.472	0.197	0.103	0.495	0.368	0.341	0.215	0.151
(Arg+Lys)/Total	0.0166683	-0.0267343	-0.0241259	-0.00750952	-0.036876	-0.0848993	-0.0159138	-0.021237	-0.0298811	-0.0402546	-0.0651412					0.32308	0.23074	0.25317	0.41807	0.15483	0.00958	0.33058	0.27929	0.20522	0.13369	0.03625						0.58	0.442	0.497	0.791	0.333	0.069	0.613	0.498	0.363	0.294	0.148
Glu	0.0135658	-0.0193228	-0.0126613	0.00377733	-0.0562883	-0.0595781	-0.00162005	-0.0333515	-0.0301928	-0.0242375	-0.058301					0.35434	0.29729	0.36365	0.45857	0.0604	0.05026	0.48221	0.1791	0.20278	0.25219	0.05402						0.696	0.571	0.679	0.89	0.191	0.173	0.948	0.343	0.438	0.453	0.184
rho	0.0184963	-0.0175766	0.0164204	-0.0127474	-0.0555021	-0.0191243	0.0381679	0.00557653	-0.0180273	0.00785423	-0.0407666					0.30522	0.31415	0.32554	0.36276	0.06304	0.29918	0.1465	0.43897	0.30976	0.41437	0.13067						0.559	0.603	0.619	0.661	0.197	0.558	0.309	0.846	0.563	0.795	0.312
Ratio polar	0.0109643	-0.0186514	0.0158017	-0.0128652	-0.0529602	-0.0320441	-0.00624555	-0.0333295	-0.0413332	-0.0318514	-0.0745079					0.38134	0.30372	0.3317	0.36154	0.0722	0.18869	0.43171	0.17926	0.12738	0.19012	0.01995						0.712	0.54	0.618	0.696	0.237	0.357	0.84	0.364	0.283	0.371	0.127
Thr	0.0473545	0.00388959	0.0164885	-0.0299556	-0.0629927	0.0138586	-0.0154893	-0.0690139	-0.0583605	-0.0298542	-0.0586767					0.097587	0.45765	0.32605	0.20634	0.04236	0.35237	0.33596	0.02944	0.05514	0.20713	0.05418						0.235	0.886	0.656	0.418	0.174	0.659	0.634	0.147	0.182	0.404	0.154
Polfrac max	0.056993	-0.0232011	0.00900016	0.00814289	-0.0410317	-0.0581726	-0.0214453	-0.0189004	-0.027962	-0.0161907	-0.0343442					0.058101	0.26139	0.40211	0.41128	0.12913	0.05441	0.27736	0.30133	0.22058	0.32782	0.17204						0.197	0.481	0.758	0.767	0.294	0.173	0.518	0.579	0.447	0.628	0.363
Ratio negative	0.0509996	-0.0326779	0.011554	0.0152652	-0.0430643	-0.054148	-0.0394676	-0.0602005	-0.0504518	-0.0419574	-0.0696984					0.079937	0.184	0.37516	0.33708	0.1177	0.0678	0.13843	0.04851	0.08221	0.12383	0.02731						0.235	0.367	0.73	0.611	0.26	0.185	0.28	0.174	0.231	0.264	0.135
Asp	0.0638804	-0.0264054	0.0159401	0.0273777	-0.0313782	-0.0424435	-0.038688	-0.0622075	-0.0305215	-0.0242316	-0.0472533					0.039108	0.2335	0.33032	0.22538	0.19368	0.12111	0.14323	0.04318	0.20023	0.25224	0.09644						0.151	0.458	0.636	0.423	0.378	0.262	0.309	0.169	0.381	0.5	0.226
Ratio polar and small	0.0374286	-0.0345289	-0.0322781	0.00636747	-0.0465138	-0.0550555	-0.0502258	-0.0847382	-0.0536389	-0.0397609	-0.0956557					0.15123	0.17074	0.18695	0.4304	0.09997	0.06458	0.08316	0.00969	0.06966	0.13665	0.00414						0.317	0.348	0.383	0.826	0.252	0.191	0.225	0.094	0.197	0.3	0.085
(Glx+Asx)/Total	0.0268666	-0.0267355	-0.0367304	0.00447263	-0.0402229	-0.052872	-0.0490465	-0.0746296	-0.0569311	-0.0419561	-0.0958544					0.22963	0.23073	0.15579	0.45098	0.13388	0.07254	0.08825	0.01978	0.0583	0.12384	0.00407						0.441	0.435	0.325	0.887	0.291	0.201	0.242	0.106	0.186	0.3	0.072
Lys	0.0284365	-0.0276094	-0.0174252	-0.0102585	-0.049303	-0.090799	-0.0904285	-0.0988691	-0.108358	-0.119747	-0.163358					0.21672	0.22347	0.31563	0.38877	0.08712	0.00611	0.00629	0.00317	0.00138	0.00047	0						0.431	0.404	0.571	0.73	0.228	0.069	0.094	0.067	0.05	0.04	0.027
Ile	0.0548583	0.00799152	0.0289424	-0.024393	-0.0364489	-0.0659401	-0.0930234	-0.107351	-0.0638547	-0.111581	-0.161511					0.065268	0.4129	0.21265	0.25082	0.15765	0.03453	0.00512	0.00151	0.03917	0.00103	0						0.204	0.767	0.421	0.491	0.326	0.13	0.066	0.06	0.134	0.043	0.029
Met	0.0370085	0.0129751	0.00435705	-0.0130633	-0.00275985	-0.0353534	-0.0714006	-0.0670881	-0.0721554	-0.0633656	-0.083839					0.15396	0.36041	0.45224	0.3595	0.46971	0.16504	0.02448	0.03217	0.02331	0.04033	0.01036						0.321	0.695	0.866	0.676	0.909	0.333	0.116	0.127	0.136	0.142	0.098
Tyr	0.0139656	0.012813	0.0220442	-0.00634437	-0.0262135	-0.0189342	-0.0769031	-0.0839525	-0.051256	-0.0643533	-0.123					0.35533	0.3668	0.27907	0.43309	0.24309	0.3075	0.02039	0.01275	0.08655	0.04353	0.00052						0.658	0.682	0.52	0.844	0.478	0.564	0.121	0.106	0.259	0.161	0.036
Asn	0.00786263	0.0295957	0.0200458	0.00592335	0.00874525	-0.0346281	-0.0894463	-0.105854	-0.0656014	-0.0999234	-0.141603					0.41428	0.20746	0.29043	0.43521	0.40483	0.17005	0.00679	0.00173	0.03525	0.0029	4e-05						0.772	0.403	0.542	0.821	0.778	0.322	0.083	0.068	0.152	0.066	0.05
MWres	-0.00810041	-0.011128	-0.0445283	0.0275005	0.00078344	-0.0233369	-0.0331308	-0.0803819	-0.0212443	-0.0606225	-0.121331					0.41173	0.37962	0.10992	0.22437	0.49139	0.26017	0.1807	0.0133	0.27922	0.04735	0.0004						0.8	0.708	0.255	0.419	0.969	0.481	0.396	0.107	0.51	0.166	0.052
Phe	-0.0350197	-0.0271449	-0.00810295	0.0181212	0.022926	0.00524951	-0.0387261	-0.0268064	0.0146571	-0.0539199	-0.056218					0.16733	0.22731	0.4117	0.30885	0.26386	0.44252	0.143	0.23013	0.34322	0.06863	0.06063						0.353	0.452	0.788	0.586	0.474	0.86	0.335	0.416	0.664	0.205	0.173
Ratio nonpolar and small	0.00348354	0.0238712	0.0147919	0.026248	0.0339116	-0.046032	-0.109121	-0.0990249	-0.0620828	-0.13655	-0.113791					0.46178	0.25542	0.34186	0.23483	0.17509	0.10232	0.00129	0.00313	0.0435	8e-05	0.00083						0.907	0.468	0.647	0.493	0.399	0.259	0.06	0.065	0.166	0.034	0.054
Aliphatic index	-0.00722715	0.0241872	0.0182507	0.0270981	0.0352769	-0.0367926	-0.0798385	-0.0810401	-0.0443444	-0.114815	-0.084529					0.42111	0.25263	0.30759	0.2277	0.16556	0.15538	0.01382	0.01269	0.11087	0.00076	0.00985						0.798	0.491	0.57	0.383	0.34	0.293	0.091	0.097	0.258	0.056	0.077
Ratio nonpolar and large	-0.00633032	0.0226273	0.0257272	0.0415822	0.041568	0.0113761	-0.0624984	-0.0599673	-0.0172881	-0.066161	-0.0843447					0.4308	0.26656	0.23926	0.12596	0.12604	0.37702	0.04245	0.04916	0.31698	0.03407	0.00998						0.817	0.505	0.491	0.272	0.275	0.731	0.146	0.194	0.581	0.135	0.101
Val	0.0435431	0.0408186	0.0170394	0.0523634	0.0434255	0.0116711	-0.0840853	-0.0753191	-0.0545326	-0.0951019	-0.0664547					0.11682	0.13211	0.32064	0.075982	0.11745	0.37482	0.01064	0.01959	0.06784	0.00458	0.03446						0.278	0.292	0.599	0.245	0.293	0.718	0.085	0.126	0.179	0.081	0.158
Janin	0.0312501	0.00815104	0.0701981	0.0386108	0.0424317	-0.0292657	-0.0101355	-0.00416958	-0.00877056	-0.0481272	-0.0063333					0.19466	0.41119	0.026451	0.14372	0.12117	0.21007	0.39007	0.45429	0.40456	0.09238	0.43077						0.374	0.789	0.139	0.314	0.276	0.41	0.713	0.885	0.761	0.237	0.844
Eisen	0.0277969	0.000406444	0.0695686	0.027044	0.0309041	-0.0321996	-0.0141062	-0.00805447	-0.0118572	-0.0470418	-0.0017114					0.22193	0.49553	0.027536	0.22815	0.19729	0.18753	0.34882	0.41222	0.372	0.09744	0.4812						0.398	0.991	0.138	0.435	0.426	0.351	0.655	0.78	0.705	0.244	0.955
Trp	-0.00561531	0.0402509	-0.00716229	0.0656677	0.0611281	-0.00642122	-0.0111448	-0.0263871	0.00157906	-0.0371672	-0.0310168					0.43956	0.13773	0.4231	0.037504	0.04875	0.43097	0.38138	0.23737	0.48294	0.15698	0.20039						0.867	0.308	0.845	0.143	0.165	0.834	0.738	0.452	0.946	0.323	0.392
NPS	-0.0261353	0.0431966	0.0113544	0.0372851	0.0561803	0.0227964	-0.0593159	-0.0484486	-0.00295487	-0.0568514	-0.0316841					0.23579	0.11698	0.37725	0.15216	0.060753	0.26503	0.05102	0.09092	0.46757	0.05856	0.19138						0.427	0.292	0.692	0.317	0.185	0.515	0.172	0.232	0.921	0.187	0.37
KytDo	-0.00431548	0.0301794	0.000343933	0.0540811	0.0741983	0.0308728	-0.044325	-0.0323197	0.0118698	-0.0290517	-0.0176104					0.4527	0.20289	0.49622	0.068042	0.020363	0.19753	0.11098	0.18664	0.37187	0.21177	0.31382						0.89	0.392	0.991	0.19	0.115	0.408	0.268	0.346	0.683	0.4	0.582
HoppW	-0.0137953	0.0383833	0.0051547	0.0483064	0.0791607	0.0425099	-0.0447695	-0.0387942	0.00537215	-0.0274107	-0.0146305					0.35199	0.14514	0.44355	0.091565	0.014496	0.12074	0.10867	0.14257	0.44119	0.22511	0.34349						0.68	0.311	0.852	0.235	0.107	0.265	0.28	0.29	0.852	0.418	0.638
Nonpolar volume	-0.042027	0.0290855	-0.0726757	-0.0103386	-0.00770667	0.0454366	-0.000271403	-0.00331319	0.0106565	0.0342165	-0.00210131					0.12344	0.21151	0.02252	0.38792	0.41596	0.10528	0.49702	0.46365	0.38457	0.17293	0.47693						0.268	0.42	0.111	0.746	0.79	0.26	0.989	0.916	0.748	0.355	0.933
Length	-0.0354504	0.017824	-0.0686478	-0.0194008	-0.0230781	0.0419608	-0.00162074	-0.00567037	0.005816	0.0333023	-0.00820105					0.16437	0.31174	0.02919	0.29654	0.26249	0.12381	0.4822	0.43795	0.43637	0.17946	0.41065						0.352	0.595	0.127	0.555	0.515	0.301	0.948	0.84	0.855	0.363	0.775
Molecular weight	-0.0352285	0.0179471	-0.0687314	-0.0178884	-0.0222695	0.041329	-0.00382101	-0.00910182	0.00505016	0.030663	-0.0133005					0.16589	0.31054	0.02903	0.31111	0.26981	0.12741	0.45809	0.40103	0.44469	0.19914	0.35706						0.343	0.581	0.133	0.58	0.493	0.312	0.886	0.768	0.882	0.395	0.672
Polar volume	-0.0323424	0.00889254	-0.0655078	-0.0261461	-0.0319971	0.0334344	-0.00766483	-0.0153878	-0.00205658	0.0250448	-0.026134					0.18647	0.40326	0.03545	0.2357	0.18904	0.17851	0.4164	0.33585	0.47742	0.24514	0.2358						0.394	0.785	0.168	0.469	0.369	0.41	0.794	0.617	0.949	0.434	0.459
Leu	-0.0759471	-0.0197906	-0.0612413	0.000172712	0.040012	-0.0207738	0.0155422	-0.00371266	0.0342622	0.0152821	0.0148358					0.0181	0.29284	0.04568	0.4981	0.13514	0.2836	0.3343	0.45928	0.17261	0.33691	0.34141						0.091	0.549	0.15	0.992	0.292	0.537	0.649	0.916	0.358	0.688	0.627
Gln	-0.0144205	-0.0351086	-0.0434646	-0.012187	0.017702	-0.0123215	0.0111462	0.0332835	-0.00076091	0.0130998	0.0164091					0.3463	0.16784	0.11661	0.36915	0.31373	0.36776	0.37997	0.18071	0.49168	0.35975	0.3264						0.626	0.349	0.27	0.694	0.572	0.706	0.748	0.366	0.974	0.661	0.627
Isoelectric point	-0.0633358	-0.00163507	-0.0392974	-0.0566663	-0.00595445	-0.0112488	0.0117913	0.0623449	0.0448661	0.0076668	0.0448711					0.05294	0.48337	0.15801	0.07403	0.43965	0.38709	0.3818	0.055731	0.12613	0.42248	0.1261						0.188	0.954	0.293	0.211	0.835	0.73	0.706	0.198	0.275	0.798	0.29
in vivo half life	-0.0196807	0.00141378	-0.00708448	0.00373815	-0.0251258	0.000769716	-0.000949801	0.00658394	0.00335295	0.0100447	0.0259363					0.29388	0.48447	0.42265	0.459	0.24444	0.49154	0.48957	0.42805	0.46321	0.39103	0.23748						0.561	0.961	0.787	0.899	0.483	0.972	0.977	0.807	0.896	0.739	0.449
Ser	-0.0680631	-0.0284122	-0.00825168	-0.0647484	0.0129189	0.0530139	0.0787919	0.0807927	0.0557143	0.0820254	0.0818662					0.03105	0.21828	0.41064	0.03799	0.36178	0.073197	0.015369	0.013363	0.063445	0.012243	0.012383						0.131	0.436	0.778	0.151	0.696	0.213	0.094	0.125	0.18	0.088	0.112
Flexibility	-0.0114134	0.00257097	-0.00776735	-0.0401406	-0.028231	0.0533313	0.0549	0.0651414	0.025688	0.0825971	0.0778974					0.37663	0.47178	0.4153	0.13437	0.21838	0.070802	0.065122	0.03625	0.2396	0.011342	0.015831						0.679	0.922	0.796	0.283	0.421	0.21	0.193	0.158	0.432	0.103	0.111
Ratio neutral and small	-0.00862998	0.0327005	0.0392999	-0.03507	0.0022074	0.0706051	0.0925282	0.122869	0.0715517	0.126676	0.170635					0.40606	0.18384	0.13945	0.16698	0.47576	0.025769	0.0053276	0.00034085	0.02424	0.00023008	1.0991e-06						0.776	0.37	0.323	0.36	0.932	0.131	0.078	0.056	0.132	0.053	0.027
Gly	0.0112505	0.00471331	0.0133167	-0.00962824	-0.00563216	0.0148816	0.0213179	0.0676516	0.0487495	0.0761157	0.105275					0.37833	0.44836	0.35689	0.39544	0.43836	0.34095	0.27854	0.031068	0.08957	0.017893	0.0018218						0.714	0.858	0.677	0.747	0.849	0.628	0.532	0.123	0.226	0.119	0.053
Pro	-0.0131188	0.0391152	-0.00496465	-0.00876559	0.0182647	0.0923366	0.101016	0.0891644	0.0903238	0.135125	0.160426					0.35938	0.14138	0.4458	0.40492	0.30804	0.0055414	0.0027179	0.0070942	0.006487	9.7147e-05	4.6572e-06						0.657	0.328	0.846	0.774	0.574	0.086	0.071	0.091	0.087	0.04	0.026
Ala	0.024251	0.00556418	0.0448422	0.0304542	0.0100134	0.0272171	0.0703748	0.0732509	0.0376598	0.0681966	0.0839941					0.25207	0.4391	0.1083	0.20075	0.39136	0.22671	0.026154	0.021686	0.14974	0.030027	0.010242						0.481	0.834	0.251	0.389	0.741	0.438	0.145	0.135	0.298	0.156	0.082
Arg/(Arg+Lys)	-0.00494664	0.0386165	0.0464994	0.0550784	0.0723611	0.0937794	0.0920273	0.13028	0.116534	0.111659	0.164609					0.44582	0.14368	0.10004	0.064499	0.022993	0.0048199	0.0055439	0.00015702	0.00063994	0.0010182	2.5005e-06						0.858	0.332	0.282	0.201	0.132	0.096	0.088	0.038	0.046	0.055	0.025
Arg	-0.00506793	0.00264298	-0.00538155	0.0303194	0.0473354	0.028253	0.061646	0.108326	0.09106	0.073619	0.110568					0.44483	0.47116	0.44143	0.2032	0.097379	0.21957	0.045581	0.0014677	0.0062421	0.021784	0.0011973						0.853	0.925	0.854	0.388	0.24	0.425	0.176	0.059	0.099	0.115	0.06
Ratio nonpolar	-0.00311622	0.0317341	0.000608549	0.026661	0.0634861	0.0504604	0.013859	0.040607	0.0492829	0.0447717	0.0901053					0.4658	0.191	0.49331	0.23135	0.040039	0.082171	0.35134	0.13161	0.087212	0.10866	0.0064475						0.917	0.396	0.98	0.468	0.152	0.246	0.651	0.267	0.212	0.245	0.079
Ratio neutral	-0.0185719	0.0334336	0.0098698	0.00358161	0.067886	0.0888325	0.0275192	0.0587478	0.0461802	0.0639211	0.0902101					0.30449	0.17851	0.39288	0.46071	0.030617	0.0071153	0.22421	0.052684	0.10159	0.039013	0.0063951						0.572	0.373	0.73	0.892	0.15	0.101	0.467	0.174	0.246	0.165	0.082
Cys	-0.0160508	0.0185523	-0.0161446	0.038578	0.0591382	0.0146694	0.0259064	0.0263718	0.0140931	0.0116464	0.0117761					0.32921	0.30468	0.32828	0.14392	0.051535	0.3431	0.23774	0.23379	0.34895	0.3742	0.37284						0.616	0.57	0.612	0.319	0.177	0.634	0.474	0.413	0.643	0.711	0.719
His	-0.039396	-0.00408537	-0.0131045	0.00218832	0.0292556	0.0767209	0.040832	0.017411	0.0356292	0.0273863	0.0538642					0.13887	0.45521	0.35908	0.47597	0.21015	0.017169	0.13029	0.31577	0.16315	0.22531	0.068832						0.303	0.892	0.657	0.926	0.4	0.129	0.297	0.579	0.365	0.441	0.2
	Other parameters
	1	2	4	9	12	16	24	48	70	96	124					1	2	4	9	12	16	24	48	70	96	124						1	2	4	9	12	16	24	48	70	96	124
GO nucleus (299)	-0.114662	-0.192481	-0.0244361	-0.258647	-0.303759	-0.00300752	0.273684	0.284211	0.149248	0.356391	0.40188					0.31484	0.20756	0.45922	0.13469	0.09563	0.49497	0.12071	0.1115	0.2646	0.06063	0.038681						0.514	0.368	0.862	0.271	0.214	0.925	0.255	0.242	0.443	0.159	0.146
SubLoc nuclear	0.0274436	-0.366541	-0.162782	-0.473684	-0.355263	-0.0496241	0.241729	0.150376	0.258647	0.206015	0.593609					0.45422	0.05511	0.24601	0.01679	0.06127	0.41759	0.15158	0.26302	0.13469	0.19118	0.0026397						0.85	0.153	0.475	0.102	0.176	0.75	0.297	0.451	0.286	0.373	0.053
GO regulation of transcription, DNA-dependent (149)	-0.203759	-0.216917	0.0567669	-0.268045	-0.218045	0.0736842	0.353008	0.359774	0.171805	0.313158	0.617669					0.19386	0.17853	0.40592	0.12584	0.17725	0.37859	0.062556	0.058747	0.23398	0.088568	0.0016608						0.394	0.356	0.717	0.286	0.352	0.712	0.174	0.191	0.424	0.199	0.066
GO transcription factor activity (96)	-0.0556391	-0.0781955	0.182707	-0.101504	-0.131955	0.521429	0.433083	0.437218	0.217669	0.503383	0.629323					0.40775	0.37138	0.21985	0.33487	0.28925	0.008702	0.02747	0.026193	0.17767	0.011278	0.0013085						0.728	0.637	0.372	0.585	0.52	0.081	0.112	0.112	0.318	0.083	0.049
GO cytoplasm (126)	0.121429	-0.340226	0.421053	0.32782	0.153008	0.0996241	0.199624	0.00902256	-0.100752	0.0733083	-0.093609					0.30472	0.07022	0.031455	0.078268	0.25937	0.33777	0.19883	0.48492	0.33603	0.37919	0.3471						0.586	0.185	0.125	0.181	0.457	0.595	0.37	0.908	0.585	0.668	0.627
GO zinc ion binding (77)	-0.398496	0.0334586	0.0330827	0.356015	0.245113	0.117293	0.105639	0.104511	0.130451	0.114286	0.263158					0.04007	0.44424	0.44486	0.060842	0.1481	0.31089	0.32852	0.33025	0.29144	0.3154	0.1304						0.136	0.808	0.805	0.196	0.306	0.537	0.585	0.574	0.522	0.556	0.259
GO signal transduction (120)	-0.0443609	0.214662	0.0266917	0.666165	0.428947	0.178947	0.25	0.333459	0.404511	0.41015	0.504135					0.42623	0.18111	0.45547	0.00057504	0.028794	0.22467	0.14317	0.074536	0.037622	0.035427	0.011159						0.778	0.315	0.85	0.046	0.132	0.436	0.303	0.181	0.122	0.145	0.094
GO hydrolase activity (102)	-0.18985	0.0342105	-0.177444	0.242105	0.323684	-0.11391	0.256015	0.192481	0.176692	0.0808271	0.373684					0.21083	0.44299	0.22661	0.15119	0.081086	0.31597	0.13724	0.20756	0.22759	0.3672	0.05144						0.399	0.816	0.388	0.322	0.222	0.529	0.271	0.39	0.41	0.646	0.147
SubLoc extracellular	-0.037594	0.234586	-0.0507519	0.226692	0.283459	0.153759	-0.0266917	0.199624	0.215789	0.137594	0.0646617					0.43739	0.15907	0.41574	0.1676	0.11214	0.25833	0.45547	0.19883	0.17982	0.28111	0.3931						0.798	0.314	0.736	0.307	0.269	0.453	0.846	0.356	0.337	0.497	0.696
GO integral to plasma membrane (115)	0.0466165	0.306767	-0.32218	0.320301	0.442105	0.204511	-0.0962406	0.15188	-0.174436	0.0661654	0.0157895					0.42252	0.093331	0.08213	0.083442	0.024742	0.19297	0.343	0.26093	0.23052	0.39067	0.47362						0.744	0.224	0.232	0.195	0.124	0.324	0.598	0.445	0.418	0.707	0.892
SubLoc membrane	-0.0421053	0.313158	-0.195113	0.276316	0.264662	0.156015	-0.0857143	0.0691729	-0.226692	-0.187218	-0.0672932					0.42995	0.088568	0.20432	0.11837	0.12899	0.25522	0.35947	0.38583	0.1676	0.21413	0.38885						0.789	0.193	0.406	0.231	0.299	0.455	0.656	0.665	0.343	0.423	0.681
GO ATP binding (153)	-0.0353383	0.133835	-0.255639	-0.012406	0.0842105	-0.0481203	-0.255639	0.163534	-0.00150376	-0.154511	-0.201504					0.44113	0.28653	0.13761	0.47927	0.36184	0.42006	0.13761	0.24499	0.49749	0.25729	0.19656						0.824	0.491	0.272	0.887	0.634	0.747	0.275	0.425	0.934	0.439	0.348
GO protein amino acid phosphorylation (76)	0.102632	0.317669	-0.0650376	0.165789	-0.138722	0.0823308	-0.242857	0.0759398	0.00075188	-0.0537594	0.0507519					0.33313	0.085306	0.39249	0.24196	0.27949	0.36482	0.15041	0.37498	0.49874	0.41082	0.41574						0.586	0.224	0.699	0.455	0.505	0.656	0.282	0.683	0.939	0.745	0.728
GO transferase activity (122)	0.130451	0.18609	-0.203008	0.0996241	-0.339474	0.0582707	-0.0075188	-0.0353383	0.112782	-0.0364662	-0.218045					0.29144	0.21555	0.19476	0.33777	0.07069	0.40347	0.48743	0.44113	0.31767	0.43926	0.17725						0.487	0.357	0.378	0.601	0.203	0.713	0.893	0.789	0.564	0.804	0.356
GO RNA binding (72)	0.548872	-0.366541	-0.0586466	-0.265414	-0.233835	-0.252256	-0.318045	-0.191729	-0.374436	-0.451128	-0.335338					0.0057048	0.05511	0.40286	0.12828	0.15987	0.14093	0.08504	0.2085	0.05106	0.02223	0.07332						0.06	0.163	0.724	0.265	0.298	0.305	0.203	0.386	0.136	0.093	0.179
GO DNA binding (81)	-0.218421	-0.191353	-0.305263	-0.190226	-0.0417293	-0.49812	-0.192481	-0.388722	-0.256015	-0.303759	-0.433083					0.17682	0.20896	0.09448	0.21037	0.43057	0.01213	0.20756	0.04431	0.13724	0.09563	0.02747						0.333	0.402	0.214	0.378	0.773	0.1	0.423	0.158	0.275	0.226	0.106
GO protein binding (140)	-0.346992	0.118421	-0.131955	0.0496241	-0.132331	-0.0796992	0.0492481	-0.266165	0.0210526	0.0387218	0.161278					0.06609	0.3092	0.28925	0.41759	0.28871	0.36899	0.41821	0.12758	0.46485	0.43553	0.24804						0.197	0.573	0.518	0.734	0.515	0.64	0.749	0.262	0.853	0.806	0.432
GO integral to membrane (145)	-0.302256	0.208647	-0.29812	-0.0838346	0.0635338	0.0274436	-0.416917	-0.435714	-0.300752	-0.153383	-0.113158					0.09679	0.18808	0.10004	0.36244	0.39493	0.45422	0.03292	0.02665	0.09797	0.25885	0.3171						0.216	0.385	0.246	0.648	0.704	0.839	0.107	0.117	0.202	0.464	0.54
