# Supplementary material for: Dynamic covariation between gene expression and proteome characteristics
Source: BMC Bioinformatics. 2005 Aug 30;6:215. doi: 10.1186/1471-2105-6-215 (PMC1236912; doi:10.1186/1471-2105-6-215)
Supplement: Additional File 4 — Synchronized yeast cells [file 1471-2105-6-215-S4.xls]

## Sheet: Sheet1
	Sequence parameters
	Correlation
	cln3-1	cln3-2	clb	clb2-2	clb2-1	alpha	alpha0	alpha7	alpha14	alpha21	alpha28	alpha35	alpha42	alpha49	alpha56	alpha63	alpha70	alpha77	alpha84	alpha91	alpha98	alpha105	alpha112	alpha119	cdc15	cdc15_10	cdc15_30	cdc15_50	cdc15_70	cdc15_80	cdc15_90	cdc15_100	cdc15_110	cdc15_120	cdc15_130	cdc15_140	cdc15_150	cdc15_160	cdc15_170	cdc15_180	cdc15_190	cdc15_200	cdc15_210	cdc15_220	cdc15_230	cdc15_240	cdc15_250	cdc15_270	cdc15_290
Length	0.0895859	0.055522		-0.0250027	0.11648		-0.0712153	-0.103556	-0.0369929	-0.120738	-0.368787	-0.343781	-0.120967	-0.246204	-0.0186431	0.346043	0.190007	0.221789	0.0796554	-0.122104	0.0728658	-0.031771	-0.021671	0		0.056147	0.115852	-0.332714	-0.00242814	-0.0241139	-0.0246934	0.00937709	0.0775262	0.066702	0.0527365	0.163814	-0.0604385	-0.0467255	-0.150187	-0.114521	-0.0428781	0.0035094	-0.0203709	0.0614144	0.0373563	0.166685	-0.0133556	-0.113032	-0.237856
Nonpolar volume	0.0458668	0.0309357		0.00518771	0.137408		-0.0316265	-0.0567845	-0.00626203	-0.0659604	-0.0643402	-0.190172	-0.110545	-0.056495	0.00890728	0.127812	0.20153	0.117612	-0.082976	-0.00305551	0.0546822	0.110767	-0.0627027	0.0744501		0.035901	0.051054	-0.0622844	-0.0156442	0.00356075	-0.0273813	0.0476469	0.101323	0.118766	0.0412891	0.0535072	-0.095267	0.038667	-0.010033	-0.0823518	-0.0506587	0.0623922	-0.109363	0.124101	0.0158238	0.0860561	-0.0463629	-0.133656	-0.25475
Thr	0.0430255	-0.0320017		0.0313223	0.00365507		0.0481036	-0.0800997	-0.0193232	-0.0497983	-0.0207266	-0.0971466	-0.074267	-0.0889284	-0.0400499	-0.0142429	0.116494	0.0349521	0.039544	0.122127	0.100752	-0.00563718	0.026814	0.0105137		0.0330402	0.0291664	-0.0934841	-0.0301281	0.0147921	0.0314481	0.00335828	0.0324349	0.0305263	0.0308984	0.0721523	-0.0193699	0.0750175	-0.0631228	-0.00347449	0.0565242	0.077233	0.0188815	0.0209224	-0.0564028	0.0161081	-0.0645757	-0.0888468	-0.146786
Arg/(Arg+Lys)	0.0773095	0.00462659		0.0227499	-0.029442		-0.0541708	0.00339269	0.0624904	0.00120168	-0.0115787	-0.0686898	-0.113922	-0.0856217	-0.0515546	0.0744103	0.0515238	0.0297923	0.0232764	-0.0604357	-0.0619464	-0.0630447	-0.054224	-0.0259369		0.0236754	0.0256283	0.0211602	-0.0547644	-0.00553031	-0.0856608	0.00527125	-0.0565431	0.0451261	0.0812094	0.0483985	0.0924987	0.0640713	0.00948345	0.0102158	-0.0624457	-0.0622484	-0.0809127	-0.0401623	-0.00848466	0.00588331	0.024612	0.0191861	-0.053058
Ratio neutral and small	-0.0282159	-0.074822		0.0995603	-0.0511102		0.0278783	-0.0494218	-0.0920246	-0.139835	-0.0334368	-0.076435	-0.0314547	-0.042836	0.013466	0.0418195	0.033258	-0.0636632	0.0249819	0.104604	0.128779	0.00589882	-0.06707	0.00505723		-0.0853433	-0.131467	-0.183863	-0.0158607	0.0542257	0.0572576	0.0473621	0.0655612	0.161172	0.0716352	0.0183676	0.0477369	0.00191404	-0.0879591	0.00571853	0.0436921	0.0763772	0.0725892	0.0826659	-0.0797859	0.00906761	0.0214669	0.0468359	-0.0116543
Ala	-0.159828	-0.0394833		0.137704	0.0736656		0.127711	0.0504164	0.0804623	-0.0599492	-0.0560784	-0.109492	0.0677494	-0.0457402	0.0807525	0.0254604	0.0870012	-0.0175064	0.00344723	-0.059419	0.0469539	-0.0575901	0.0268981	-0.0546203		-0.00397905	-0.0944038	-0.13183	-0.058285	-0.0123734	0.0150982	0.0121747	0.0852668	0.0933706	0.119784	0.0436676	0.0148543	0.0567455	-0.0846804	-0.0550329	0.0480032	0.0095677	0.0959287	0.0690793	-0.0928079	0.00520509	0.0216988	0.0579706	0.0492801
Gly	-0.128595	-0.0689439		0.160182	0.0961488		0.146788	0.140367	0.131012	-0.0392022	-0.0458868	-0.0852637	-0.0408685	-0.0484688	0.0894609	0.0449131	0.0905282	-0.0538581	0.0585508	-0.137063	-0.0259711	-0.098638	0.0128425	-0.082816		-0.0158773	-0.186862	-0.168818	-0.0895007	0.00799392	-0.0297285	0.0382795	0.072525	0.190412	0.058749	0.00539107	-0.0222843	0.00895186	-0.139955	-0.0296011	-0.0169804	0.029564	0.0719923	0.129962	0.0102705	0.096454	0.0515762	0.126808	0.114812
Cys	0.0113248	-0.00263917		0.0821279	0.00637731		0.0548212	0.0726386	0.0371464	-0.0207186	-0.0330537	-0.0190336	0.00880818	-0.0376807	0.0529765	0.0568546	0.00221683	-0.0410798	-0.0456008	-0.0470237	-0.126185	-0.0896079	-0.0596429	-0.0345074		0.0422068	-0.0652371	-0.0598176	-0.0351102	0.0128446	-0.0200226	0.0323857	0.0511953	0.132682	0.0407	0.0251345	0.0887359	-0.0178487	-0.0962699	-0.0469824	-0.0746152	-0.0380565	0.0564273	-0.027099	-0.0625224	-0.0231781	0.0156695	0.0410701	0.0339722
Val	-0.0849836	-0.0206629		0.12172	0.0919398		0.0810692	0.107981	0.164748	0.0299777	-0.0361315	-0.131479	-0.0740234	-0.183026	-0.0121011	0.0348574	0.0896731	0.0262413	0.0264869	-0.104907	0.00273359	-0.0829245	-0.062312	-0.0769607		-0.0637054	-0.10299	-0.120624	-0.0401617	-0.00296129	-0.0380844	0.0542049	0.0420224	0.0925595	0.0528457	0.08475	0.00795263	0.113899	-0.0289382	0.0149642	-0.00927842	0.0823325	0.0556832	0.0875708	-0.108353	0.127509	-0.073051	-0.050264	-0.0616039
Trp	-0.0359945	0.031611		0.0349049	0.0224866		-0.0208059	0.00338236	0.0508151	0.0460621	0.00865159	-0.0313225	0.00466893	-0.0749443	0.0205416	0.00215235	0.0799854	0.031579	-0.0139959	-0.0777007	-0.0652395	-0.0626947	-0.0678241	-0.0312525		-0.00896584	-0.0746069	-0.0685402	-0.0601284	0.0204639	-0.0239902	0.00645668	0.0291523	0.0710642	0.0956924	0.0391681	0.0484413	0.0475091	-0.0789131	0.000596923	-0.0340101	0.0282133	0.0532805	0.0210649	-0.1101	0.0347703	0.00292843	0.0124415	0.00383881
Ratio nonpolar	-0.177631	-0.0960411		0.145584	0.123127		0.174085	0.165133	0.165839	-0.0404406	-0.031326	-0.0713509	0.0750548	-0.0605462	0.109563	0.00271247	0.0983973	-0.0952337	-0.0937495	-0.174164	-0.048515	-0.129264	0.0838014	-0.0408107		-0.0484051	-0.194462	-0.179453	-0.0449727	0.0861452	-0.0017544	0.0893739	0.104301	0.188372	-0.00505217	0.0231835	-0.104594	0.0421857	-0.160655	0.0783281	0.00749403	0.170559	0.0976939	0.20708	-0.103154	0.151448	-0.132471	-0.0731658	-0.0664221
KytDo	-0.142706	-0.0732618		0.118142	0.0662528		0.175795	0.0852252	0.0910907	-0.0616092	-0.0317982	-0.0789825	0.132368	-0.0851159	0.0653598	-0.0124935	0.0960497	-0.063367	0.0214833	-0.0929646	0.0405485	-0.0845508	0.056969	-0.0492174		-0.107244	-0.177653	-0.199349	-0.0610944	0.120578	-0.0141268	0.0959149	0.0795297	0.212607	-0.00607668	0.0783245	-0.0580273	0.101408	-0.150029	0.111708	-0.027031	0.211767	0.0744951	0.211677	-0.162994	0.152997	-0.166087	-0.0946815	-0.102115
Ratio neutral	-0.106838	-0.0804615		0.0712966	0.0180256		0.141447	0.00372973	-0.0115706	-0.151201	-0.0260316	-0.0604569	0.0485687	-0.0487262	0.0663859	0.0178052	0.0754106	-0.106995	0.0996527	0.0226102	0.102085	-0.0351962	-0.019137	0.0184073		-0.0874139	-0.150892	-0.21701	0.042047	0.121297	0.0602913	0.12746	0.0860125	0.222675	-0.0198781	0.0445453	-0.0984102	0.04333	-0.147773	0.112791	0.0263407	0.218802	0.0510137	0.219295	-0.139143	0.111268	-0.169456	-0.143239	-0.174234
Tyr	-0.053898	0.0938947		0.040163	-0.0481128		0.0709159	0.0105853	-0.00666439	-0.0248135	-0.0122616	-0.0213468	0.0229474	0.0342064	0.107223	0.00288787	0.0218487	-0.0403924	0.0170115	-0.114282	-0.0668358	-0.05681	-0.0186043	0.0295308		-0.00882663	-0.094116	-0.0937866	0.0226828	0.0573718	0.0581654	0.0516707	0.112101	0.0422689	0.0128549	0.0239172	-0.0337644	0.0315788	-0.0526571	0.0384382	0.0202185	0.0431477	0.0612477	0.0401181	-0.097644	-0.0410175	-0.0659545	-0.0557479	-0.0881421
Ratio nonpolar and large	-0.0668613	0.036931		0.023511	-0.023846		0.0964659	0.0866774	0.00347895	-0.0904581	0.00267721	-0.0453552	-0.0301228	-0.0330809	0.075934	0.0552382	0.0259152	-0.0709382	0.0039328	-0.147331	-0.0293335	-0.0740526	-0.00742227	-0.0083828		-0.0229845	-0.130106	-0.118262	-0.0630124	0.082651	-0.0630605	0.0853586	0.0285467	0.165515	0.0212853	0.0238909	-0.00567523	0.059873	-0.0905413	0.0760908	-0.0849306	0.102683	0.0123832	0.110553	-0.100997	0.106653	-0.0592871	-0.0223848	-0.0525571
HoppW	-0.137056	-0.0539085		0.0717212	-0.019235		0.19397	0.0976908	-0.0131499	-0.149143	-0.0307128	-0.00517761	0.132997	-0.054202	0.0690221	0.00737466	0.00185377	-0.128223	-0.0627163	-0.0541769	0.0611824	-0.101181	0.060584	-0.0164881		-0.117155	-0.225038	-0.223204	-0.00755608	0.148844	0.0133406	0.115998	0.04316	0.229628	-0.0135391	0.0291539	-0.0396512	0.0607851	-0.155931	0.161346	-0.000989166	0.23048	0.0914211	0.208963	-0.186668	0.120009	-0.146873	-0.0534189	-0.0415259
NPS	-0.103017	-0.0242548		0.0676782	0.0322379		0.0700444	0.108468	-0.00188923	-0.0670836	-0.0359146	-0.00893907	-0.0755924	-0.0362575	0.0676029	0.0530859	0.00531217	-0.0814794	0.0381976	-0.139869	-0.0382158	-0.0680298	-0.0657927	-0.00300864		-0.062604	-0.168428	-0.126752	-0.0683302	0.110933	-0.0489684	0.105714	0.0217602	0.149472	-0.0087863	-0.0157919	-0.0293155	0.0081538	-0.0907081	0.104719	-0.0666306	0.1473	0.0337361	0.14578	-0.0752045	0.0989243	-0.0723367	-0.0200346	-0.0158036
Met	0.00591353	-0.0326468		0.11329	0.0077714		-0.0575163	-0.00685513	-0.00943578	-0.0264431	0.00483827	0.0181576	0.0443882	0.0320927	0.0369245	-0.051094	-0.0079025	-0.0328862	0.0178675	-0.0827254	0.0240894	0.000264124	0.106721	-0.0104498		0.0084682	-0.0427274	-0.0342423	0.00407866	0.0315673	0.0252284	0.0276408	0.0332155	0.0322758	0.0399499	-0.0572372	-0.0486766	-0.149391	-0.0835832	0.0137916	0.0522422	0.0883224	0.0399535	0.0161861	0.00610684	-0.0769987	0.00664226	0.0136191	0.0437428
Janin	-0.166984	-0.0844037		0.0812276	-0.074057		0.107722	0.150004	0.0486148	-0.0165938	0.0111272	0.110644	0.0188346	0.0249317	0.0832847	-0.0652538	-0.137209	-0.173785	-0.004189	-0.119053	-0.0846835	-0.159864	0.0275634	-0.0839603		-0.095619	-0.20395	-0.0983626	-0.0394745	0.0549257	0.00462115	0.0628327	-0.0171997	0.0773252	-0.0267915	-0.0441749	0.0198011	-0.0175873	-0.116507	0.121293	-0.00549971	0.0715735	0.153228	0.0604655	-0.0612254	0.0329632	-0.0192487	0.0876555	0.188958
Eisen	-0.164249	-0.0828128		0.0798983	-0.0834025		0.111868	0.142617	0.0345607	-0.026027	0.0144259	0.11601	-0.0347416	0.0168109	0.0752055	-0.0715235	-0.13542	-0.176818	0.0184407	-0.0972795	-0.059386	-0.156349	-0.0096097	-0.082266		-0.104542	-0.209285	-0.112888	-0.0353023	0.0585136	0.0126117	0.0606513	-0.0176823	0.0790105	-0.0244532	-0.0410756	0.0199521	-0.0109446	-0.112969	0.131241	0.00472525	0.0810133	0.154776	0.068578	-0.0753144	0.03725	-0.0223634	0.0857891	0.187867
Ratio nonpolar and small	-0.0917728	-0.0468431		0.0931141	0.064153		0.0178404	0.0893342	0.00571208	-0.0250492	-0.0466936	-0.0117429	0.0544244	-0.00543349	0.0574808	0.0476628	0.0146573	-0.0364059	-0.0468111	-0.146143	-0.0455354	-0.0250476	-0.025016	-0.0161161		-0.0572817	-0.141934	-0.0794468	-0.0737635	0.0871238	-0.0558992	0.075722	0.00273243	0.119862	-0.0200891	-0.00884778	-0.0478801	-0.00367923	-0.0867838	0.0626411	-0.0713874	0.123295	0.0312629	0.143259	-0.0237038	0.0597771	-0.0542357	-1.97225e-05	0.0376504
Aliphatic index	-0.116372	-0.0489019		0.0861194	0.0702299		0.0296646	0.105933	-0.00244528	-0.028874	-0.0513775	-0.00752193	0.011402	0.00348213	0.0628601	0.064372	0.014006	-0.0351637	-0.0381858	-0.136326	-0.0548462	-0.0315981	0.0230828	-0.0127761		-0.0506739	-0.142415	-0.0849932	-0.0853136	0.0831494	-0.0652828	0.0682349	4.78939e-05	0.124461	-0.0179904	-0.00949705	-0.0427132	0.0147113	-0.0843554	0.054346	-0.0827276	0.102438	0.0286765	0.147	-0.0179309	0.0679903	-0.0446124	0.0195558	0.0545872
Ile	-0.161473	-0.104685		0.0161259	0.0870938		0.0123389	0.0832071	-0.0400287	-0.0657301	-0.0983712	0.0182443	-0.0276771	0.0662382	0.030041	0.0539805	0.0417671	0.0252251	-0.0667066	-0.0595259	-0.080958	0.0336708	0.0236214	0.0614347		-0.0610864	-0.0860435	-0.0549879	-0.0519806	-0.00196517	-0.0530335	0.000960555	-0.00950863	0.0491225	-0.0489368	-0.017424	-0.0455579	-0.00477108	-0.072713	0.0422383	-0.0526633	0.0446298	0.0493993	0.11533	0.107826	0.0896482	-0.017636	0.0731944	0.0890604
Isoelectric point	-0.0201318	-0.14347		0.0895927	0.0322423		-0.0217869	0.0574326	0.0594754	-0.00726228	-0.0125011	-0.0400267	-0.0117796	-0.0245111	-0.00511778	0.0475906	-0.0627812	-0.0229504	0.033374	-0.0837414	-0.0728682	-0.0799154	0.056958	0.119435		-0.00212132	-0.0247098	-0.0440171	-0.0729613	0.050093	-0.035766	0.0944909	-0.0187051	0.0865015	-0.0424957	0.0163921	-0.045646	-0.0831127	-0.0931726	0.0851897	-0.0279704	0.0843427	-0.0177848	0.0537593	0.0940761	0.0929787	-0.0745762	-0.0692923	-0.0836345
Phe	-0.0373897	-0.0115118		-0.00188193	0.0154521		0.117064	0.076933	0.0888366	-0.0116923	0.0489825	-0.0111406	0.00734998	-0.0104191	0.0453048	-0.00733937	0.0304403	-0.0935457	-0.0840828	-0.154784	-0.0403142	-0.0888728	-0.013125	0.00329041		-0.000614039	-0.0903771	-0.0579003	-0.0170099	0.135096	-0.0288589	0.0875618	0.0299259	0.0982572	-0.0715931	0.0105892	-0.086719	0.0440582	-0.0450402	0.128455	-0.0336908	0.171876	-0.00346124	0.135057	-0.119514	0.122134	-0.155463	-0.168915	-0.162051
Leu	0.00805793	-0.0275912		-0.0547491	0.0734553		0.0319356	0.0962388	0.0440398	0.0221009	-0.00133183	0.0189153	0.0269297	0.0609695	0.0832903	-0.00235586	-0.0209523	-0.0632277	-0.0794571	-0.144921	-0.0815497	-0.0161968	-0.00962804	0.00203326		-0.0101927	-0.023226	0.0302832	0.016568	0.0905415	0.00492493	0.0762053	0.00889168	0.0274714	-0.12957	-0.0440907	-0.134479	-0.0217253	-0.046222	0.105603	-0.046773	0.123994	-0.0411235	0.0838275	-0.0230841	0.0635804	-0.0972246	-0.152336	-0.116706
in vivo half life	0.00510045	0.030026		-0.0436632	-0.07004		-0.0103755	-0.0499626	0.00442627	0.0273644	0.0555072	0.00984544	0.0187338	0.0106531	0.0360059	-0.081407	-0.000205266	-0.0170382	0.011512	0.015329	0.073917	0.0151364	0.0225951	-0.0179928		-0.0667141	-0.0112372	-0.00261596	0.0227578	0.00257981	0.0330242	-0.0117766	0.00342747	-0.0308664	-0.0216634	0.00199738	-0.017734	0.0318464	0.00541095	0.0722314	0.0487305	0.0983817	0.0258792	0.0467882	-0.0483061	-0.000547391	-0.0413538	-0.0784212	-0.082527
MWres	0.0569409	0.069983		-0.120318	0.0146925		-0.0316744	0.015632	0.062005	0.105466	0.0406213	0.0515313	-0.0189351	0.0278937	-0.0171504	-0.0463233	-0.0222671	0.0540313	-0.0182142	-0.071831	-0.100678	-0.0139283	-0.00176993	0.015741		0.0874245	0.149395	0.169076	0.031411	-0.0261292	-0.0407295	-0.0374684	-0.0533332	-0.151566	-0.0772297	-0.00308933	-0.0447635	0.0151269	0.0756623	0.0321695	-0.0365021	-0.0431107	-0.084632	-0.0789812	0.0436244	0.00150321	-0.0653026	-0.11068	-0.09072
Asp	0.0213744	0.0603516		-0.0830227	0.0226073		0.00666154	0.0679609	0.0449335	0.0811238	0.0471964	0.0299522	-0.0475592	0.0313696	-0.0161831	-0.0307805	-0.0101525	0.0356087	-0.0659536	0.000691608	-0.0453185	0.0214025	-0.0717698	-0.0777399		0.0542652	0.0890831	0.112531	0.00754415	-0.0696137	0.00904681	-0.00973547	0.0165265	-0.114531	-0.0399375	-0.029842	-0.0307905	-0.00375211	0.0941389	-0.0785123	-0.0201208	-0.0818116	-0.00596116	-0.0693076	0.0410961	-0.0111632	0.0169318	0.0126317	0.0300254
Lys	0.0555895	0.0136811		-0.0481277	0.0314304		-0.066458	0.0151001	0.0652328	0.15054	0.00467926	0.0771149	-0.0876502	0.0764487	-0.024715	-0.0478605	-0.0417223	0.0728984	-0.102303	-0.0643338	-0.103225	0.0290907	-0.0390949	0.0464465		0.0702304	0.126973	0.158734	0.0228522	-0.0629657	0.0123598	-0.0596119	-0.0264801	-0.188145	-0.0537658	-0.0520759	-0.0434574	-0.0933401	0.0646853	-0.0476406	0.0365088	-0.0945465	-0.0103088	-0.104732	0.147711	-0.0356281	0.0279538	-0.0267656	0.0533412
(Arg+Lys)/Total	0.120606	0.0114277		-0.0308424	0.0141445		-0.14385	-0.0557898	0.0879348	0.174024	0.0067505	0.0146398	-0.00413876	0.00119967	-0.0595928	-0.0448098	-0.0159732	0.133866	0.0177157	-0.00749553	-0.070555	0.0345194	0.0180057	0.0515852		0.0397765	0.153632	0.194785	-0.0279182	-0.0627199	-0.0350102	-0.0561579	-0.0629383	-0.177981	-0.0568309	-0.00270456	0.0179116	-0.0178408	0.0938225	-0.0319684	-0.0040167	-0.0918351	-0.0759069	-0.124499	0.147209	-0.0280468	0.00813116	-0.0463529	-0.0274446
Arg	0.161259	0.0186244		-0.0193394	-0.0165775		-0.177155	-0.0243469	0.0825543	0.13242	0.0132227	-0.0440532	-0.082162	-0.0832412	-0.118497	0.0310046	0.00189896	0.121882	0.0505332	-0.030223	-0.0666507	-0.0274442	-0.0220572	-0.0196213		0.0638126	0.160339	0.152415	-0.0726419	-0.0679925	-0.100827	-0.0718592	-0.116047	-0.0842726	0.0571536	0.0381963	0.149724	0.0290525	0.105083	-0.0625742	-0.0988212	-0.182722	-0.113723	-0.169628	0.106525	-0.0384859	0.0806805	0.0433372	0.00861611
Ratio positive	0.116826	0.0154891		-0.0203018	-0.0227029		-0.13084	-0.0151619	0.0225432	0.127284	0.00520777	0.0267873	-0.0588095	0.0259578	-0.0679634	0.013221	-0.0759244	0.10744	0.0328583	-0.0225325	-0.1162	0.0171391	-0.0693187	0.0304316		0.0685783	0.131018	0.157663	-0.065862	-0.085459	-0.0563319	-0.0913934	-0.0888552	-0.152073	0.0224051	-0.0416652	0.102318	-0.056604	0.0762724	-0.0594957	-0.0333551	-0.162139	-0.0399296	-0.173595	0.154712	-0.0682081	0.119705	0.0987961	0.117749
Ratio polar and large	0.0914074	-0.0260618		-0.0322469	0.0103666		-0.0913069	0.0345968	0.0449466	0.125643	-0.0171753	0.0282707	-0.0859284	0.033331	-0.0625054	0.0159288	-0.0649773	0.097329	-0.00834477	-0.0559679	-0.158823	-0.00145605	-0.0534049	0.0391127		0.109302	0.164085	0.155414	-0.0661622	-0.117788	-0.0412233	-0.0960713	-0.0739283	-0.158667	0.0431421	-0.0381688	0.0809611	-0.0885601	0.067359	-0.0834456	-0.0293395	-0.194243	-0.0322557	-0.19088	0.174692	-0.0639681	0.138263	0.0942437	0.124609
Polfrac max	0.0646496	0.0904229		-0.0637701	0.0348596		-0.119898	-0.034682	0.0436254	0.177221	0.0462608	0.0815938	-0.099132	0.0261623	-0.0737945	-0.023761	-0.0273663	0.129342	0.00584477	0.0211028	-0.0990239	0.0353897	-0.0531149	-0.0344554		0.191435	0.235256	0.260297	0.00776024	-0.180381	-0.085351	-0.186146	-0.105833	-0.280388	0.0466333	-0.0456028	0.0784315	-0.0549713	0.183346	-0.171407	0.0175704	-0.312903	-0.105707	-0.273176	0.20647	-0.18987	0.209705	0.169567	0.191036
Ratio negative	0.0503922	0.0942313		-0.0898617	0.0297543		-0.103062	0.0143293	-0.0179837	0.141478	0.0355732	0.095321	-0.0246276	0.065131	-0.0445947	-0.0353817	-0.0279671	0.0976598	-0.0633282	-0.00529988	-0.0786725	0.0628131	0.0100009	-0.0471796		0.13023	0.167885	0.239914	0.0225399	-0.153985	-0.0474673	-0.160996	-0.0638979	-0.264043	0.013794	-0.0788304	0.0452764	-0.046123	0.192725	-0.125208	0.0198372	-0.249832	-0.0535819	-0.245019	0.142726	-0.124449	0.183192	0.159166	0.183183
Glu	0.109626	0.141197		-0.112156	-0.00367872		-0.0948134	-0.0373601	0.0636308	0.196386	0.0723045	0.105938	-0.0426684	0.0593114	-0.0496779	-0.070236	-0.050341	0.055042	-0.0558965	-0.0517244	-0.0672478	0.0245058	-0.0616335	-0.079375		0.0984031	0.142772	0.261166	0.0569302	-0.101577	-0.0391224	-0.18558	-0.0889373	-0.308395	0.0110412	-0.0400382	0.0529717	0.00125338	0.227014	-0.0870426	0.0605639	-0.199739	-0.0736141	-0.235596	0.0880052	-0.173288	0.157614	0.105816	0.137096
His	0.0519006	0.0559091		-0.0446272	-0.103695		-0.018389	-0.0149271	-0.0257342	0.0224402	0.0796231	0.0893288	0.0711208	0.0348121	-0.043793	-0.0927582	-0.128682	-0.0351463	-0.0840066	0.108193	0.0108292	-0.0158502	0.00323128	-0.0642409		0.0469448	0.0281382	0.0993094	0.0178176	0.00539723	-0.00527554	-0.0760594	-0.0918604	-0.122577	-0.00367295	-0.0896319	0.0628736	-0.0925318	0.0101068	-0.00605095	0.0436274	-0.057036	0.0102214	-0.123811	0.042227	-0.0833091	0.073854	0.119769	0.154359
Ratio polar and small	0.0534748	0.098523		-0.152674	0.0126084		-0.0701602	-0.0728283	-0.0229853	0.0867303	0.0467313	0.0974392	-0.0599141	0.117982	-0.0180199	-0.040314	-0.0523756	0.0357492	-0.0445183	0.041756	-0.0249788	0.0657445	-0.059689	0.0177005		0.12704	0.186995	0.237395	0.12118	-0.103804	0.0257042	-0.0785532	-0.0588231	-0.267631	-0.0550635	-0.0826484	-0.0570056	-0.0887943	0.175397	-0.0848203	0.0693169	-0.157011	-0.0636545	-0.163459	0.118453	-0.143135	0.0890483	0.0107186	0.0574051
(Glx+Asx)/Total	0.0761981	0.117346		-0.160101	-0.0129008		-0.0905675	-0.086785	-0.0410918	0.0949213	0.0690195	0.123749	0.0468763	0.125092	-0.0293301	-0.0613515	-0.0797498	0.0333477	0.0267581	0.0581434	-0.0107386	0.0832841	-0.0308799	0.00534613		0.0995877	0.166049	0.257946	0.148648	-0.0826605	0.0224574	-0.0951667	-0.0818942	-0.286727	-0.082439	-0.0936085	-0.0414422	-0.0665255	0.191373	-0.0547496	0.0837874	-0.151642	-0.0620131	-0.177273	0.103071	-0.155335	0.0768989	0.0166288	0.0704967
Asn	0.150428	0.109123		-0.123222	-0.0493459		-0.0954685	-0.160938	-0.0666328	0.0486448	0.0339673	0.0834588	0.0278278	0.0704181	-0.0381834	-0.0278151	-0.0768795	0.0202275	-0.0165698	0.112531	0.0196169	0.0951254	0.0170612	0.0762643		0.0101123	0.0975706	0.133658	0.0838863	0.0219822	0.0164012	0.0236033	-0.0770481	-0.120746	-0.105451	-0.058332	-0.0428728	-0.0550763	0.0967359	0.059905	0.0198212	0.0102106	-0.0905036	-0.0693284	0.0852623	-0.112585	-0.0167739	-0.0978145	-0.083096
Gln	-0.000353594	0.0220742		-0.0589823	-0.0430326		-0.0624375	-0.0736635	-0.0788548	-0.0239135	0.0562967	0.100271	0.0881451	0.0465412	-0.0631569	-0.0146545	-0.119463	-0.00251129	0.0934191	0.080101	0.0664732	0.0440919	0.0472724	0.0238881		0.060846	0.0884441	0.102573	0.0702297	-0.0391064	-0.0004554	-0.0530851	-0.102058	-0.108563	0.00433581	-0.0348005	0.0444479	-0.0513548	0.0877021	-0.0513676	0.0121033	-0.0997257	-0.0527393	-0.0639305	0.0665288	-0.113042	0.0540322	0.0857361	0.138803
Ratio polar	0.186077	0.117172		-0.147319	-0.123564		-0.1834	-0.166565	-0.168676	0.0324073	0.0202396	0.0610251	0.0205892	0.0673519	-0.107505	0.00274673	-0.090142	0.101761	-0.04726	0.177078	0.0590611	0.137776	0.0850579	0.0373791		0.0425628	0.189276	0.174086	0.0586254	-0.0826125	0.00788769	-0.0774791	-0.0950042	-0.187447	-0.0048809	-0.0193287	0.0883633	-0.0365493	0.152297	-0.0730098	-0.00604718	-0.168341	-0.0975987	-0.194034	0.106646	-0.130385	0.119243	0.0569228	0.0516148
rho	0.146718	0.0873239		-0.124535	-0.0936822		-0.150635	-0.152585	-0.122924	0.044601	0.0521528	0.0805787	0.0514357	0.0842983	-0.0772763	-0.0193152	-0.093695	0.0675448	-0.0135161	0.149064	0.0434135	0.117529	0.0277368	0.0297707		0.0395202	0.1645	0.158438	0.074719	-0.0948503	0.0493288	-0.089192	-0.0625327	-0.189185	-0.0113751	-0.0396076	0.0668624	-0.0196561	0.167887	-0.0895368	0.0396892	-0.171813	-0.0502743	-0.182027	0.100826	-0.166227	0.103393	0.0576096	0.0604441
Flexibility	0.159667	0.106115		-0.148654	-0.071514		-0.198721	-0.167226	-0.155749	0.0121483	0.0520926	0.069568	0.0681484	0.0742773	-0.0698233	-0.00969932	-0.0625509	0.0784052	0.0512431	0.181054	0.0834999	0.149411	-0.0254327	0.0501691		0.0504709	0.164241	0.213213	0.0889617	-0.0578042	0.0226085	-0.071028	-0.0923768	-0.183195	-0.0288859	-0.0706591	0.0615625	-0.0999839	0.187165	-0.100449	0.0289845	-0.136387	-0.0862545	-0.179161	0.104077	-0.176091	0.117416	0.0521037	0.0506073
Polar volume	0.122248	0.0737477		-0.0523333	0.106435		-0.0982171	-0.126383	-0.0560577	-0.0287314	-0.0478439	-0.154503	-0.0753538	-0.0389544	-0.0489157	0.113976	0.173485	0.179523	-0.0331744	0.0812085	0.0686685	0.161424	-0.0804225	0.096723		0.0854935	0.17515	0.0418129	0.00749543	-0.0543482	-0.0294103	-0.0281422	0.0524359	0.00930292	0.0596791	0.0556163	-0.0327049	0.0264056	0.0764284	-0.139332	-0.0411693	-0.0543638	-0.154789	-0.00713076	0.0643539	0.0024684	0.0223347	-0.085187	-0.20868
Molecular weight	0.0921834	0.0573101		-0.0294272	0.117677		-0.0729752	-0.104173	-0.0363364	-0.0460201	-0.0525424	-0.171236	-0.109788	-0.0449208	-0.0233797	0.119942	0.187286	0.152093	-0.0579759	0.047774	0.0676927	0.144798	-0.0393771	0.0876718		0.0598975	0.120135	-0.00229853	-0.000682681	-0.0252155	-0.0268707	0.00775453	0.0748944	0.0577404	0.0497607	0.0548603	-0.0635486	0.03427	0.0423844	-0.113209	-0.0434969	0.00142728	-0.137838	0.0555477	0.0412058	0.0398041	-0.0119981	-0.114855	-0.239334
Pro	0.0167306	-0.0200106		0.0791362	-0.00340769		-0.0320547	-0.0189933	-0.101207	-0.0788603	-0.00845391	-0.0168379	0.0396999	0.023523	0.00734138	-0.0162739	-0.000365138	-0.0796842	0.0318471	0.0750134	0.04649	0.00545503	0.0748635	0.100009		0.020533	-0.0475234	0.000579061	0.0789895	0.0121204	0.0609043	-0.0396793	0.00452195	-0.0462941	-0.0430386	-0.129286	0.00149345	-0.136644	0.0382823	0.0372213	0.110638	0.0369636	0.0733226	-0.0341889	0.0033499	-0.0225166	0.0377848	0.0275573	0.0125562
Ser	0.12866	-0.0186298		-0.0758991	-0.0705306		-0.0644718	-0.153751	-0.124848	-0.0639362	0.0082687	-0.029862	0.0329799	0.0439396	-0.0187891	0.0163967	-0.00362957	-0.0303275	0.141796	0.147095	0.0992619	0.0630883	0.0952961	0.073158		-0.0684461	0.0238137	-0.0195394	0.0947732	0.0872225	0.0898915	0.0441087	0.0212399	0.0321204	-0.0758441	0.0179192	-0.0430379	0.0122219	-0.000558903	0.0887563	0.0206466	0.106914	-0.0298001	0.0565908	-0.0526084	0.0139686	-0.122301	-0.164107	-0.213114
	Gene ontology
	cln3-1	cln3-2	clb	clb2-2	clb2-1	alpha	alpha0	alpha7	alpha14	alpha21	alpha28	alpha35	alpha42	alpha49	alpha56	alpha63	alpha70	alpha77	alpha84	alpha91	alpha98	alpha105	alpha112	alpha119	cdc15	cdc15_10	cdc15_30	cdc15_50	cdc15_70	cdc15_80	cdc15_90	cdc15_100	cdc15_110	cdc15_120	cdc15_130	cdc15_140	cdc15_150	cdc15_160	cdc15_170	cdc15_180	cdc15_190	cdc15_200	cdc15_210	cdc15_220	cdc15_230	cdc15_240	cdc15_250	cdc15_270	cdc15_290
GO nucleus (155)	-0.0578947	-0.0428571	0	0.0191729	0.056015	0	-0.336466	-0.428195	-0.0680451	0.397744	0.188346	0.206015	-0.218421	0.087218	-0.497744	-0.05	0.271805	0.435714	0.0684211	-0.0804511	0.0342105	-0.0943609	-0.219549	0.0755639	0	0.390977	0.481203	0.47406	0.205639	-0.479699	-0.0879699	-0.503759	-0.246617	-0.420677	0.320301	0.0575188	0.214286	-0.074812	0.318421	-0.553383	0.268421	-0.465038	-0.205263	-0.490977	0.410902	-0.472932	0.321805	0.433835	0.418421
GO cytoplasm (140)	-0.488722	-0.267669	0	0.421805	0.233459	0	0.283459	0.387218	-0.0289474	0.130075	-0.295113	0.296241	0.05	-0.0860902	-0.0526316	0.177068	-0.123308	-0.297744	-0.316917	-0.215789	-0.074812	0.16391	0.157519	-0.0631579	0	-0.296241	-0.0605263	-0.403759	-0.216917	0.0507519	-0.0281955	-0.0928571	0.0432331	-0.217293	-0.109023	-0.58797	-0.198496	-0.15	0.0221805	-0.120677	0.289098	-0.0646617	0.112406	-0.187594	0.112782	-0.210526	0.292105	0.591353	0.534211
[truncated: 197 more columns]
