# Supplementary material for: Dynamic covariation between gene expression and proteome characteristics
Source: BMC Bioinformatics. 2005 Aug 30;6:215. doi: 10.1186/1471-2105-6-215 (PMC1236912; doi:10.1186/1471-2105-6-215)
Supplement: Additional File 5 — Drosophila life cycle dataset [file 1471-2105-6-215-S5.xls]

## Sheet: Sheet1
	Sequence parameters
	E01hunfertilized	E01h	E0515h	E012h	E01525h	E023h	E02535h	E034h	E03545h	E045h	E04555h	E056h	E05565h	E067h	E078h	E089h	E0910h	E1011h	E1112h	E1213h	E1314h	E1415h	E1516h	E1617h	E1718h	E1819h	E1920h	E2021h	E2122h	E2223h	E2324h	L24h	L33h	L43h	L49h	L57h	L67h	L72h	L84h	L96h	L105h	M0h	M02h	M04h	M06h	M08h	M10h	M12h	M16h
in vivo half life	-0.0176634	-0.0105935	-0.00974129	-0.0109818	-0.0104538	-0.012493	-0.00308787	0.00623614	0.00911875	0.00639484	-0.000383191	0.00049716	-0.0114918	-0.00845415	0.000889452	-0.00604613	-0.00782917	-0.0136609	0.00287342	0.039809	0.0218217	0.0309355	0.0433353	0.0145746	0.0114216	0.0146343	0.00936369	0.0108076	0.0116229	0.0150008	0.0174395	0.0427822	0.0266195	0.0287379	0.0305789	0.0226841	0.0311754	0.0202406	0.0261731	-0.00243648	0.00151491	-0.0221064	-0.0081662	-0.00459046	0.00633832	-0.0187068	-0.0336953	-0.0372062	-0.0442513
Ala	0.0460957	0.00705212	0.00509069	0.00469606	-0.0104313	-0.0249526	-0.026315	-0.0358099	-0.034865	-0.0324415	-0.0241996	-0.0320617	-0.0140479	-0.00611333	-0.00929846	0.0115146	-0.00320154	0.0204876	0.0323119	0.0373936	0.0414886	0.0436253	0.0530258	0.0639436	0.0689402	0.0832872	0.0817551	0.0957795	0.0960773	0.0892379	0.093419	0.0417461	0.0552294	0.0563794	0.0471389	0.0821759	0.0489702	0.0980275	0.0730649	0.0367729	-0.0381226	0.000884164	0.0199132	-0.00498273	-0.0343865	-0.0340602	-0.0179492	-0.0460821	-0.035869
Val	-0.0517428	-0.0814636	-0.0933689	-0.113143	-0.132079	-0.128788	-0.144312	-0.155582	-0.154003	-0.136936	-0.137812	-0.163343	-0.129254	-0.142506	-0.136613	-0.136735	-0.108093	-0.13363	-0.0632259	-0.0230344	-0.0489728	-0.0338774	-0.01285	0.00843269	0.0107323	0.0457004	0.0250463	0.0849106	0.0940442	0.0414065	0.0684125	0.154671	0.11283	0.167687	0.104045	0.228531	0.169096	0.23367	0.229375	0.139153	0.0974141	0.0778232	0.0806923	0.0392798	0.0275547	-0.00066517	0.05094	-0.0237654	-0.0336448
Aliphatic index	-0.0706463	-0.0796835	-0.0983048	-0.121195	-0.146821	-0.160873	-0.177361	-0.190592	-0.190083	-0.168158	-0.171982	-0.199917	-0.166847	-0.175144	-0.168675	-0.173221	-0.146412	-0.16588	-0.101799	-0.036082	-0.0693657	-0.0514726	-0.0138265	0.00957105	0.00797204	0.0532435	0.0348648	0.081447	0.0944843	0.0568258	0.0716637	0.1901	0.146911	0.182716	0.13929	0.227595	0.187157	0.223259	0.227934	0.147489	0.0972932	0.0657729	0.0581208	0.0151442	0.0202142	0.00412378	0.0337283	-0.0221014	-0.0395437
Phe	-0.0539892	-0.0622667	-0.0681153	-0.0985372	-0.107197	-0.104745	-0.122511	-0.127024	-0.120385	-0.110562	-0.124353	-0.138184	-0.123914	-0.131146	-0.127834	-0.141697	-0.111403	-0.133428	-0.0853593	-0.0395559	-0.0691971	-0.050186	-0.0219351	0.00783657	0.0144794	0.0482998	0.0399549	0.0555732	0.059787	0.0462266	0.054418	0.144322	0.103203	0.143997	0.0983225	0.163489	0.141332	0.175906	0.172638	0.104064	0.0772527	0.0507225	0.0270702	-0.00996456	0.0067514	-0.00338647	0.023928	-0.0124141	-0.0512893
Ile	-0.0580413	-0.0656818	-0.0756102	-0.0891812	-0.109641	-0.120486	-0.124857	-0.140065	-0.14076	-0.143486	-0.14529	-0.154227	-0.137396	-0.145671	-0.141481	-0.14772	-0.125886	-0.130483	-0.103743	-0.061393	-0.0831965	-0.0653918	-0.0499	-0.0120343	0.00550813	0.0270002	0.0274105	0.0712263	0.0744706	0.040741	0.0581453	0.139406	0.129803	0.140617	0.110938	0.157956	0.123709	0.133056	0.119274	0.0646223	0.046495	0.0399067	0.0261748	0.000834859	0.00202246	-0.00542439	0.0125208	-0.0169835	-0.0423119
Leu	-0.0448303	-0.0284176	-0.0450301	-0.063628	-0.0775776	-0.0928142	-0.105248	-0.109844	-0.109084	-0.0854576	-0.0954275	-0.116715	-0.0895556	-0.094909	-0.0939737	-0.102277	-0.0892448	-0.109722	-0.065221	-0.0166779	-0.0407393	-0.030249	0.00781679	0.00190133	-0.0159542	0.0248113	0.00593697	0.0166296	0.0262796	0.0175826	0.0151827	0.110348	0.0707646	0.0894845	0.083489	0.114454	0.110405	0.109615	0.128335	0.0981346	0.0721522	0.0424338	0.0347505	0.00576762	0.016748	0.0107777	0.0263561	-0.00120737	-0.00727902
Ratio nonpolar and small	-0.0860789	-0.0867021	-0.104773	-0.129066	-0.151099	-0.162459	-0.181816	-0.193141	-0.192587	-0.169249	-0.172545	-0.201923	-0.172451	-0.179566	-0.173926	-0.186557	-0.158285	-0.177953	-0.122419	-0.0664959	-0.0965373	-0.0818273	-0.046102	-0.0223124	-0.0230555	0.0229402	0.00432055	0.0546285	0.0668802	0.0290881	0.0450283	0.171757	0.127421	0.158601	0.119486	0.201385	0.170303	0.196328	0.211534	0.133316	0.0959839	0.0656605	0.0531632	0.0169526	0.0274191	0.00912267	0.038944	-0.0100891	-0.0325669
NPS	-0.15215	-0.155462	-0.170462	-0.199563	-0.209271	-0.207853	-0.224397	-0.235851	-0.236571	-0.224417	-0.23431	-0.267279	-0.243985	-0.249025	-0.24219	-0.253963	-0.215341	-0.243832	-0.165355	-0.0646896	-0.110762	-0.0862461	-0.0325137	0.00960502	0.0112188	0.0586868	0.0488189	0.097398	0.105455	0.0761455	0.0994366	0.208383	0.174137	0.202259	0.156455	0.250245	0.209607	0.256214	0.270959	0.196596	0.123064	0.0738174	0.0600687	0.0223094	0.0371216	0.0354242	0.060646	0.0042446	-0.0384796
KytDo	-0.13869	-0.15959	-0.174956	-0.199894	-0.221357	-0.229782	-0.248643	-0.254287	-0.257346	-0.239941	-0.247479	-0.277609	-0.24449	-0.248674	-0.240298	-0.241348	-0.214751	-0.234896	-0.156049	-0.0636347	-0.103485	-0.0807597	-0.0336714	0.00515875	0.0186325	0.0685798	0.0531919	0.110036	0.122588	0.0819029	0.1082	0.215326	0.176476	0.1963	0.168385	0.249608	0.211311	0.255027	0.267124	0.197417	0.122918	0.105267	0.0873724	0.0380966	0.0374693	0.0296548	0.0560237	0.00471765	-0.0390385
Ratio nonpolar and large	-0.14295	-0.151429	-0.15948	-0.193546	-0.195971	-0.188447	-0.201706	-0.208264	-0.203013	-0.19157	-0.204004	-0.226039	-0.216453	-0.213581	-0.205555	-0.2219	-0.175413	-0.207134	-0.125989	-0.0531182	-0.092088	-0.0675171	-0.0247383	0.0188683	0.0248669	0.067161	0.054207	0.0943435	0.100229	0.0783166	0.0994216	0.193346	0.156765	0.185747	0.142605	0.214035	0.187823	0.227861	0.235561	0.164723	0.099633	0.0669794	0.0263152	-0.00100607	0.0147482	0.0104198	0.0265423	-0.00927792	-0.0724053
Janin	-0.126911	-0.120329	-0.134385	-0.19841	-0.194062	-0.177331	-0.218731	-0.248288	-0.232436	-0.217651	-0.223188	-0.272299	-0.265727	-0.295129	-0.278637	-0.282087	-0.213054	-0.244276	-0.161618	-0.0983134	-0.121045	-0.112365	-0.0610545	-0.00691415	-0.002132	0.0556726	0.0106222	0.0966269	0.102232	0.0626141	0.0925873	0.224883	0.225968	0.258937	0.131685	0.221155	0.215785	0.259777	0.28026	0.117099	0.12745	0.0231832	-0.00381363	0.0555056	0.0407971	0.0423435	0.0388606	-0.00598294	-0.119998
Eisen	-0.125604	-0.12265	-0.136137	-0.201014	-0.195311	-0.177619	-0.218434	-0.248518	-0.232377	-0.216984	-0.221186	-0.273106	-0.2648	-0.293855	-0.277723	-0.280619	-0.210435	-0.23893	-0.151843	-0.085966	-0.109747	-0.0991698	-0.046913	0.00972687	0.0126622	0.0710517	0.0268925	0.113771	0.117568	0.0812069	0.109744	0.226179	0.235466	0.265444	0.135709	0.225516	0.218292	0.263328	0.280126	0.117652	0.123313	0.0165818	-0.00450978	0.0592361	0.0398633	0.0413941	0.0371916	-0.00844718	-0.127861
Trp	-0.145912	-0.137574	-0.146755	-0.170962	-0.175727	-0.17401	-0.179689	-0.175721	-0.17391	-0.169493	-0.181246	-0.197519	-0.191535	-0.189869	-0.194929	-0.206037	-0.173739	-0.202319	-0.137398	-0.0555986	-0.0959114	-0.0684043	-0.0266471	0.00728693	0.0101678	0.0395836	0.0242516	0.0662942	0.0708953	0.0580788	0.0740466	0.140556	0.112137	0.121366	0.100949	0.149421	0.129299	0.163101	0.184633	0.152539	0.0868147	0.0632202	0.0360786	0.035617	0.054082	0.0516168	0.0492909	0.0310568	-0.0173791
Tyr	-0.143815	-0.154441	-0.159139	-0.180105	-0.17291	-0.161017	-0.163983	-0.167297	-0.166158	-0.157281	-0.163349	-0.179114	-0.179222	-0.171938	-0.157735	-0.170133	-0.130735	-0.157062	-0.0834629	-0.0201434	-0.0521082	-0.0373501	-0.00667697	0.0274947	0.0311465	0.0594129	0.0522478	0.0806011	0.0840165	0.0691267	0.0892226	0.14822	0.123087	0.132936	0.113444	0.158484	0.141191	0.16113	0.172661	0.129389	0.062158	0.052376	0.00814438	-0.0133693	0.000820363	0.00637568	0.00392475	-0.011818	-0.0699735
Ratio nonpolar	-0.17293	-0.200862	-0.215449	-0.237797	-0.253282	-0.253298	-0.264284	-0.271763	-0.271357	-0.26132	-0.26762	-0.301014	-0.270752	-0.270793	-0.26291	-0.257395	-0.234022	-0.246822	-0.1656	-0.0605562	-0.097807	-0.0765732	-0.0235182	0.0237647	0.0429936	0.0946869	0.0794894	0.134021	0.145575	0.106847	0.137933	0.212712	0.185421	0.206562	0.168154	0.262695	0.213237	0.283104	0.290891	0.214601	0.11233	0.104786	0.0899281	0.0425932	0.0408452	0.0509853	0.0725501	0.013621	-0.0270357
HoppW	-0.202249	-0.213227	-0.223674	-0.253047	-0.252301	-0.247764	-0.256969	-0.258219	-0.262113	-0.245935	-0.250249	-0.284861	-0.254426	-0.260035	-0.245453	-0.250503	-0.222456	-0.241569	-0.160806	-0.0531999	-0.0936616	-0.0678395	-0.00862862	0.0413448	0.0596921	0.102432	0.0865079	0.12686	0.132043	0.121621	0.141786	0.206292	0.197901	0.18914	0.174163	0.207883	0.194783	0.21527	0.243579	0.194889	0.128694	0.107191	0.0822523	0.0601815	0.0550898	0.0617816	0.0706664	0.0409963	-0.0387935
Gly	-0.0916619	-0.153073	-0.154074	-0.154464	-0.162338	-0.153912	-0.143856	-0.148316	-0.146826	-0.14538	-0.143212	-0.159145	-0.138517	-0.132655	-0.118227	-0.1027	-0.0983187	-0.0970877	-0.0315664	0.0398622	0.0204558	0.0268373	0.0416023	0.0658459	0.0874422	0.116557	0.102081	0.134489	0.139431	0.118276	0.140722	0.104604	0.102907	0.093813	0.104274	0.13474	0.101763	0.15865	0.144818	0.11569	0.0395415	0.0891117	0.0828013	0.0490884	0.040513	0.0616277	0.0573579	0.0305028	0.00873914
Ratio neutral	-0.172914	-0.196538	-0.200065	-0.205894	-0.203354	-0.204204	-0.195296	-0.189046	-0.200003	-0.197597	-0.1937	-0.212278	-0.176241	-0.175221	-0.161866	-0.163778	-0.166128	-0.153798	-0.101784	-0.00608863	-0.0315189	-0.0092975	0.0390938	0.0768958	0.0989852	0.115795	0.118223	0.126605	0.127879	0.143116	0.151524	0.120847	0.144759	0.0977303	0.139971	0.108502	0.0966981	0.0968717	0.114839	0.136462	0.0813293	0.101002	0.0938305	0.0602884	0.0519054	0.0733903	0.0829342	0.069488	0.0228
Cys	-0.0891163	-0.0536399	-0.0532601	-0.0678498	-0.065813	-0.0691129	-0.0704582	-0.0588183	-0.0534561	-0.0619595	-0.073045	-0.0631269	-0.0693599	-0.0721741	-0.0679583	-0.0750055	-0.073479	-0.0856053	-0.0992889	-0.0903613	-0.0845821	-0.0922524	-0.0715851	-0.0770844	-0.0598896	-0.0666951	-0.073763	-0.0770213	-0.0731793	-0.0692752	-0.0632245	0.0234696	0.00186345	-0.00358761	0.0128685	-0.0368454	0.00324588	-0.0363649	0.0129214	0.0359238	0.0862526	0.0844602	0.0466646	0.0400076	0.0536236	0.0652012	0.0599147	0.0635018	0.0678839
Met	-0.0438052	-0.0252423	-0.0285028	-0.0357724	-0.0370307	-0.0436235	-0.0565319	-0.0513173	-0.0508254	-0.0452197	-0.0393734	-0.0473731	-0.0442048	-0.0379217	-0.0433233	-0.0605752	-0.0638513	-0.0504247	-0.078168	-0.111648	-0.101925	-0.109803	-0.10339	-0.0962189	-0.087575	-0.0735737	-0.077929	-0.0623319	-0.0598431	-0.0680379	-0.061213	-0.0312268	-0.0365453	-0.0638129	-0.03498	-0.0608977	-0.0370222	-0.0656433	-0.0311521	-0.027722	-0.0237021	0.015247	-0.0084342	0.000392481	0.0215944	0.0109527	0.0139459	0.0249387	0.0121353
Arg/(Arg+Lys)	-0.0894585	-0.0712391	-0.0741454	-0.0653901	-0.0498624	-0.0426492	-0.0280912	-0.0172136	-0.0216916	-0.0234785	-0.0314054	-0.027832	-0.0243816	-0.0274525	-0.027832	-0.0423537	-0.0631154	-0.0574912	-0.0847618	-0.0368194	-0.0567288	-0.0607429	-0.0222789	-0.0298743	-0.0206853	-0.00981279	-0.011406	-0.0499296	-0.0481289	-0.00517838	-0.0231774	-0.0429219	-0.0400072	-0.0903273	-0.0152401	-0.0903442	-0.0653339	-0.0761303	-0.0440667	0.0211538	-0.00278887	0.0538635	0.028746	0.00630416	0.0342574	0.0457855	0.0322426	0.054287	0.0500711
Thr	0.00248697	0.00621011	0.0114007	0.0144599	0.00816254	0.00423657	-0.00977514	-0.00760413	-0.012459	-0.0253633	-0.0196588	-0.0126879	-0.00263487	0.0100005	0.00282652	-0.00519893	-0.0110382	-0.00366541	-0.0219786	-0.0343139	-0.0269979	-0.0278418	-0.0264091	-0.0124748	0.000527519	-0.0252746	-0.000959069	0.0228869	0.0162508	0.0140026	0.0306973	-0.00746518	0.0149423	-0.0116781	0.0211597	-0.0200178	-0.0173694	-0.0437665	-0.0468749	-0.00781402	0.0138065	0.0174395	0.0572308	0.0241775	0.0162095	0.0145537	0.0184679	0.0373608	0.0439878
Ratio neutral and small	-0.0227967	-0.0525871	-0.0416998	-0.0241476	-0.0208984	-0.0221011	-0.00854222	-0.00197132	-0.0076877	-0.0240755	-0.01295	-0.011152	-0.0074388	0.00690299	0.00999769	0.0147131	-0.0141275	0.0180338	0.0060817	0.0338543	0.0365274	0.0372381	0.0489938	0.0517655	0.0699385	0.0608115	0.0750538	0.0669123	0.0632452	0.08327	0.0891262	-0.0416298	0.00710043	-0.0483754	0.00952153	-0.0441702	-0.0529292	-0.0443314	-0.0523117	0.00632321	-0.0291015	0.0345194	0.0558691	0.0397508	0.0212921	0.0479519	0.0453689	0.0511447	0.0520224
Asn	-0.00745081	0.00188992	0.00163822	0.0203416	0.016769	0.0147944	0.0305506	0.0317582	0.0219511	0.0153596	0.0213243	0.0336479	0.0402472	0.0167653	0.0168931	0.0224289	0.0200016	0.0235299	0.0120451	-0.00976632	0.00294859	0.00688072	-0.0164593	-0.00739654	0.00914856	-0.0219151	-0.0017185	-0.0230908	-0.0369371	-0.00169963	-0.0240308	-0.0765156	-0.0410806	-0.0686923	-0.0383638	-0.0956786	-0.0784213	-0.125112	-0.113198	-0.0594563	-0.0192497	-0.0252261	0.00098451	0.0173365	0.0176787	0.011976	0.0210822	0.0495662	0.0583091
Pro	-0.024376	-0.00643029	0.00302354	0.0170367	0.0416774	0.0530918	0.0679731	0.0743079	0.0671841	0.0410091	0.0450786	0.0496959	0.0386077	0.0451874	0.037307	0.0422952	0.0192055	0.0357327	0.00268119	0.0101946	0.0191575	0.0177424	0.0239835	0.0140895	0.00766994	-0.00833172	0.00756369	-0.0247023	-0.035644	0.00264388	-0.00793692	-0.104599	-0.0550378	-0.0933222	-0.062129	-0.0926509	-0.0947017	-0.103606	-0.0920224	-0.0248752	-0.0219708	-0.0231012	0.00402943	0.020758	0.0322414	0.0811883	0.0702072	0.0720944	0.0933474
Ser	0.0298404	0.0423317	0.0527482	0.0776155	0.0890957	0.0803103	0.104217	0.123312	0.112127	0.100077	0.10329	0.123074	0.114184	0.122607	0.130107	0.110546	0.0740551	0.102464	0.0451834	0.0393489	0.0498902	0.0428966	0.0418013	0.011215	0.0176882	-0.0115254	-0.00327703	-0.0631228	-0.0677626	-0.0159455	-0.0392333	-0.131946	-0.0882937	-0.16168	-0.0618534	-0.200841	-0.152973	-0.230711	-0.211821	-0.103184	-0.0355965	0.0175487	0.0111128	0.0176256	0.0180572	0.020383	0.0116248	0.0575131	0.070495
Nonpolar volume	0.0382821	0.023896	0.0309263	0.0894678	0.0689985	0.0464804	0.0882545	0.120659	0.103442	0.0905695	0.0939659	0.136129	0.150155	0.184903	0.172404	0.173591	0.108184	0.136095	0.0802418	0.0626476	0.0693146	0.0742325	0.0437944	0.00914623	0.0160843	-0.021455	0.0220318	-0.0443624	-0.0427765	-0.0199977	-0.0363933	-0.127302	-0.149993	-0.179212	-0.0445119	-0.104359	-0.122291	-0.1482	-0.158772	-0.0121896	-0.067903	0.0514365	0.0686891	-0.0360663	-0.0144109	-0.0198394	0.00532283	0.017007	0.135435
Length	0.0728532	0.0603916	0.070761	0.136081	0.120262	0.0989332	0.142959	0.176273	0.158048	0.144128	0.149307	0.197061	0.203105	0.236452	0.223021	0.224675	0.154259	0.184882	0.113871	0.0770646	0.0906337	0.0895465	0.0488596	0.00752314	0.0121977	-0.0361527	0.0103195	-0.0665749	-0.0671761	-0.0376579	-0.059234	-0.169794	-0.18615	-0.219413	-0.0781014	-0.155516	-0.163924	-0.199365	-0.214651	-0.0538793	-0.0947309	0.028903	0.0458026	-0.0472729	-0.0278782	-0.0311692	-0.0153249	0.0114872	0.133165
Molecular weight	0.0734447	0.0624671	0.0726633	0.137747	0.122347	0.101019	0.144727	0.178078	0.15979	0.145996	0.150805	0.198847	0.204396	0.237358	0.223798	0.224763	0.154863	0.184574	0.112779	0.0751466	0.088552	0.0874082	0.046483	0.00439162	0.00853001	-0.0401739	0.00652397	-0.0703203	-0.0707515	-0.0412867	-0.0632867	-0.169926	-0.187652	-0.220355	-0.0793474	-0.156825	-0.164139	-0.200889	-0.21545	-0.054885	-0.0947676	0.0267621	0.0429785	-0.0493189	-0.0280839	-0.0322939	-0.0170992	0.010861	0.132396
Polar volume	0.0984659	0.0910209	0.103007	0.169154	0.157948	0.137801	0.18052	0.213089	0.195126	0.181301	0.185927	0.236357	0.236031	0.267122	0.252851	0.254007	0.183783	0.212904	0.134151	0.0833759	0.100932	0.0956694	0.0487653	0.000378151	0.00122242	-0.0536117	-0.00629361	-0.0882583	-0.0902537	-0.0576335	-0.082836	-0.194898	-0.208959	-0.241787	-0.10297	-0.188437	-0.188332	-0.231728	-0.247984	-0.0836592	-0.109483	0.00720143	0.0248301	-0.0560507	-0.0360555	-0.0399477	-0.030503	0.0070812	0.127691
His	0.0187894	0.0570982	0.0615071	0.0592513	0.0767009	0.0739902	0.0821955	0.0957369	0.0910804	0.0945916	0.0917174	0.100593	0.106698	0.0907276	0.107719	0.112813	0.101433	0.0856205	0.0755193	0.086784	0.0859867	0.090332	0.0879406	0.0493221	0.0403612	0.0323972	0.021516	-0.0173294	-0.0159058	0.00930099	0.000788119	-0.0346388	-0.0160044	-0.0441391	-0.00372107	-0.0784853	-0.0340911	-0.0749417	-0.0643854	-0.0318797	-0.00805346	0.00606746	-0.00687355	-0.00138032	-0.00288905	0.000897074	-0.0135501	0.0167094	0.00876543
Gln	0.0681495	0.0895788	0.094747	0.118486	0.131508	0.124021	0.144922	0.149096	0.14639	0.143905	0.147511	0.163901	0.172846	0.172303	0.167863	0.17367	0.139614	0.157805	0.122547	0.0850926	0.105383	0.097444	0.093033	0.0412328	0.0276486	-0.00644982	0.00561769	-0.0651885	-0.0709744	-0.0254991	-0.057862	-0.132931	-0.116202	-0.145467	-0.0914477	-0.172073	-0.151692	-0.18259	-0.186129	-0.119194	-0.0868531	-0.0783582	-0.0539835	-0.0271124	-0.0306593	-0.0212014	-0.0467191	-0.00857699	0.0220902
Flexibility	0.137048	0.141198	0.156698	0.205111	0.216224	0.214606	0.248202	0.264129	0.258363	0.240313	0.248483	0.286422	0.265517	0.27587	0.263312	0.26809	0.218	0.249193	0.162429	0.0882814	0.118909	0.101708	0.0449633	-0.0055448	-0.0163758	-0.0706832	-0.0415699	-0.118663	-0.129903	-0.0873601	-0.11729	-0.254107	-0.233936	-0.266801	-0.186082	-0.270248	-0.252145	-0.294471	-0.316116	-0.186015	-0.140058	-0.0697728	-0.0413164	-0.0293881	-0.0243898	-0.0175448	-0.0358129	0.0139867	0.0906422
Ratio polar	0.172923	0.200856	0.215443	0.237791	0.253276	0.253293	0.264278	0.271757	0.271351	0.261312	0.267612	0.301007	0.270744	0.270785	0.262902	0.257388	0.234016	0.246815	0.165597	0.06056	0.0978094	0.0765767	0.0235209	-0.0237604	-0.04299	-0.094683	-0.0794852	-0.134016	-0.145571	-0.106843	-0.137929	-0.212707	-0.185416	-0.206557	-0.168147	-0.262691	-0.213233	-0.283103	-0.290887	-0.214597	-0.112324	-0.104779	-0.0899201	-0.0425841	-0.040835	-0.0509761	-0.0725419	-0.0136131	0.0270427
rho	0.171296	0.193718	0.209063	0.232838	0.250437	0.253923	0.266194	0.272801	0.273487	0.261643	0.269593	0.302646	0.271141	0.272428	0.266113	0.267062	0.242576	0.257932	0.178985	0.0738518	0.114464	0.0914198	0.0367138	-0.00918572	-0.0268872	-0.0776856	-0.0642758	-0.119305	-0.130821	-0.0930853	-0.123002	-0.21087	-0.18109	-0.20067	-0.165988	-0.254536	-0.209838	-0.268232	-0.281577	-0.212971	-0.122572	-0.108704	-0.0931756	-0.0450001	-0.0469282	-0.0496479	-0.0757453	-0.0199211	0.021613
Polfrac max	0.141699	0.153163	0.160469	0.187718	0.192283	0.197257	0.207385	0.206681	0.208753	0.203476	0.207436	0.232066	0.215655	0.207403	0.192067	0.199254	0.183132	0.193644	0.131466	0.0466811	0.072976	0.0546216	0.00269068	-0.0328386	-0.0442531	-0.0760088	-0.0635097	-0.0967094	-0.105511	-0.0926058	-0.112978	-0.174801	-0.174216	-0.16426	-0.158127	-0.179839	-0.166603	-0.17766	-0.202653	-0.165657	-0.136239	-0.104114	-0.0817793	-0.0527191	-0.051339	-0.0599864	-0.082766	-0.052828	0.00521103
Ratio polar and small	0.131374	0.154016	0.162304	0.187193	0.188215	0.186125	0.196072	0.196568	0.195352	0.191984	0.197182	0.221287	0.211783	0.200671	0.187954	0.187845	0.175159	0.184306	0.130288	0.0493326	0.0722723	0.0614034	0.00865966	-0.025894	-0.0415862	-0.0853425	-0.0657192	-0.11204	-0.124558	-0.0981024	-0.127167	-0.179424	-0.17177	-0.162896	-0.156003	-0.185912	-0.163776	-0.204627	-0.21938	-0.160966	-0.104975	-0.103652	-0.069434	-0.0348701	-0.0364705	-0.054796	-0.070043	-0.0354753	0.0180136
(Glx+Asx)/Total	0.131374	0.154016	0.162304	0.187193	0.188215	0.186125	0.196072	0.196568	0.195352	0.191984	0.197182	0.221287	0.211783	0.200671	0.187954	0.187845	0.175159	0.184306	0.130288	0.0493326	0.0722723	0.0614034	0.00865966	-0.025894	-0.0415862	-0.0853425	-0.0657192	-0.11204	-0.124558	-0.0981024	-0.127167	-0.179424	-0.17177	-0.162896	-0.156003	-0.185912	-0.163776	-0.204627	-0.21938	-0.160966	-0.104975	-0.103652	-0.069434	-0.0348701	-0.0364705	-0.054796	-0.070043	-0.0354753	0.0180136
Ratio polar and large	0.150892	0.189626	0.190382	0.192958	0.201257	0.199084	0.191549	0.185499	0.193825	0.18904	0.183742	0.201165	0.168373	0.16609	0.161635	0.166281	0.160822	0.141242	0.0928543	0.00939723	0.0393403	0.0172769	-0.0155692	-0.0594915	-0.0813542	-0.0919765	-0.103515	-0.112754	-0.110704	-0.123743	-0.127031	-0.096496	-0.112802	-0.0838319	-0.11264	-0.112007	-0.089203	-0.0946463	-0.10397	-0.126661	-0.0713896	-0.102334	-0.108037	-0.0697624	-0.0529066	-0.0579167	-0.0779357	-0.0477778	-0.0260305
Ratio positive	0.150892	0.189626	0.190382	0.192958	0.201257	0.199084	0.191549	0.185499	0.193825	0.18904	0.183742	0.201165	0.168373	0.16609	0.161635	0.166281	0.160822	0.141242	0.0928543	0.00939723	0.0393403	0.0172769	-0.0155692	-0.0594915	-0.0813542	-0.0919765	-0.103515	-0.112754	-0.110704	-0.123743	-0.127031	-0.096496	-0.112802	-0.0838319	-0.11264	-0.112007	-0.089203	-0.0946463	-0.10397	-0.126661	-0.0713896	-0.102334	-0.108037	-0.0697624	-0.0529066	-0.0579167	-0.0779357	-0.0477778	-0.0260305
Glu	0.153253	0.172839	0.176141	0.181971	0.170736	0.16801	0.157292	0.144106	0.145537	0.141335	0.140193	0.157689	0.13336	0.136579	0.114257	0.114552	0.118494	0.115942	0.0831387	0.00576659	0.0233173	0.00534142	-0.0420081	-0.0738815	-0.0944412	-0.109207	-0.102839	-0.0890245	-0.0881118	-0.114322	-0.113964	-0.0874289	-0.113102	-0.0755763	-0.101074	-0.0687959	-0.0661193	-0.0633393	-0.0783983	-0.0822737	-0.0818467	-0.0672178	-0.0624533	-0.0553818	-0.0601211	-0.0865315	-0.0836311	-0.0783784	-0.0223224
Ratio negative	0.149976	0.159055	0.163576	0.172546	0.156093	0.152987	0.140586	0.13074	0.138242	0.140646	0.137261	0.153367	0.128129	0.128798	0.110524	0.108405	0.114053	0.108582	0.0745275	0.00157774	0.0109138	-0.00144755	-0.0476808	-0.0712435	-0.0884647	-0.102076	-0.0935513	-0.0903509	-0.0919478	-0.113167	-0.116641	-0.0894133	-0.120742	-0.0775192	-0.108525	-0.0604094	-0.0627247	-0.0592898	-0.0776301	-0.0859307	-0.0708553	-0.0627009	-0.0541274	-0.0471309	-0.0484612	-0.075573	-0.0652878	-0.0650784	-0.0115713
Asp	0.088314	0.0810406	0.0850552	0.0958063	0.0821986	0.0825111	0.0718143	0.0687898	0.0785818	0.0884159	0.0795174	0.0877883	0.0693806	0.0662491	0.0644941	0.0587424	0.0645609	0.0522129	0.034551	-0.00444873	-0.00796225	-0.0103425	-0.0362682	-0.0517945	-0.0583713	-0.0678288	-0.0609808	-0.0680685	-0.0727624	-0.0835009	-0.0874297	-0.0616358	-0.0907838	-0.0539054	-0.0808942	-0.0265165	-0.0375341	-0.0284649	-0.0372807	-0.0490258	-0.021423	-0.0267814	-0.0147742	-0.0133829	-0.00868468	-0.0278418	-0.0126109	-0.0194362	0.00937888
Lys	0.173659	0.178337	0.178359	0.175756	0.166061	0.158115	0.14084	0.125563	0.134349	0.129709	0.128338	0.138211	0.105526	0.109557	0.102758	0.113667	0.127647	0.111318	0.109672	0.0182605	0.0536392	0.0378354	-0.00688905	-0.0330153	-0.054929	-0.0663995	-0.0769566	-0.0580233	-0.0604162	-0.0951517	-0.0906484	-0.036285	-0.0566749	0.00671842	-0.0758458	-0.00223481	-0.0177084	0.00645604	-0.0238472	-0.0866059	-0.0478594	-0.104561	-0.0826724	-0.0451311	-0.0506362	-0.0676033	-0.065531	-0.0672931	-0.049837
(Arg+Lys)/Total	0.164784	0.186381	0.184988	0.190429	0.188536	0.184279	0.170389	0.155453	0.164412	0.156642	0.149795	0.166189	0.127507	0.127571	0.116563	0.121134	0.117	0.101452	0.0609622	-0.0252961	0.0058432	-0.0177761	-0.047679	-0.0889325	-0.106459	-0.112847	-0.121368	-0.122015	-0.12096	-0.142677	-0.143312	-0.0903315	-0.115672	-0.0741172	-0.115823	-0.0865073	-0.0824783	-0.0680771	-0.0840356	-0.11917	-0.0797305	-0.109398	-0.109066	-0.0733042	-0.0530852	-0.0625247	-0.0731964	-0.053291	-0.0266386
Arg	0.0455024	0.0753238	0.0740881	0.0870087	0.100871	0.104173	0.106152	0.101144	0.103846	0.0993229	0.0890819	0.103169	0.0778408	0.0751869	0.0659003	0.0563343	0.0338944	0.0281221	-0.0291307	-0.0492304	-0.0453567	-0.0633778	-0.0539809	-0.0852416	-0.0950106	-0.087609	-0.0936736	-0.119821	-0.116879	-0.100627	-0.113888	-0.0901707	-0.113995	-0.120643	-0.0929847	-0.132583	-0.109506	-0.117206	-0.103574	-0.0821918	-0.0677505	-0.0489658	-0.0715946	-0.0629009	-0.0238892	-0.0193374	-0.0352665	2.13559e-05	0.0126003
MWres	0.0123126	0.0617465	0.0554927	0.0408566	0.05261	0.056725	0.0449973	0.0400695	0.044536	0.0497241	0.0381289	0.0437681	0.0245907	0.0180893	0.0104765	-0.00506287	0.0181541	-0.0120447	-0.0239359	-0.0533025	-0.0556907	-0.0588972	-0.0608255	-0.0685902	-0.0898669	-0.0875853	-0.0954861	-0.0970898	-0.0955051	-0.101399	-0.106424	-0.00541951	-0.038719	-0.00815798	-0.0407262	-0.0253889	-0.00416215	-0.0257735	-0.0119085	-0.0375442	0.000330119	-0.0552499	-0.0831507	-0.0579638	-0.0283703	-0.0474271	-0.0540619	-0.0348223	-0.0523333
Isoelectric point	0.0064332	0.0250871	0.0223574	0.0226795	0.0390377	0.0368352	0.042213	0.0402848	0.038156	0.0382174	0.0367966	0.0351101	0.0289204	0.0291744	0.0387027	0.0344327	0.0215218	0.0175551	0.00169549	-0.000420242	0.0136924	0.00740842	0.0222374	0.0068008	-0.000636515	0.00152672	-0.0119419	-0.0149608	-0.00958283	-0.00877298	-0.00425601	0.0062323	0.0127894	0.00300095	0.00835289	-0.0283747	-0.00962799	-0.0134785	-0.0112414	-0.0239489	-0.0143049	-0.0522667	-0.068261	-0.043035	-0.0210673	-0.00189246	-0.0267309	0.00805677	-0.0243165
	Gene Ontologies
	E01hunfertilized	E01h	E0515h	E012h	E01525h	E023h	E02535h	E034h	E03545h	E045h	E04555h	E056h	E05565h	E067h	E078h	E089h	E0910h	E1011h	E1112h	E1213h	E1314h	E1415h	E1516h	E1617h	E1718h	E1819h	E1920h	E2021h	E2122h	E2223h	E2324h	L24h	L33h	L43h	L49h	L57h	L67h	L72h	L84h	L96h	L105h	M0h	M02h	M04h	M06h	M08h	M10h	M12h	M16h
GO proteolysis and peptidolysis (142)	-0.257143	-0.309774	-0.157895	-0.263158	-0.210526	-0.219549	-0.493233	-0.530827	-0.32218	-0.590977	-0.52218	-0.581955	-0.546992	-0.46015	-0.594361	-0.286466	-0.407519	-0.377444	-0.425564	-0.512782	-0.518797	-0.499248	-0.463158	-0.616541	-0.431203	-0.508271	-0.707143	-0.421053	-0.436466	-0.633459	-0.219549	-0.123308	-0.0526316	-0.109774	0.0526316	0.380451	-0.0259398	0.432707	0.126316	0.520301	0.33985	0.431203	0.467669	0.613534	0.421429	0.491729	0.365414	0.228195	0.407143
GO defense response (133)	-0.180827	-0.390977	-0.287218	-0.0857143	-0.13985	-0.0796992	-0.130827	-0.213534	-0.246241	-0.404511	-0.266917	-0.474812	-0.320301	-0.484211	-0.396617	-0.530451	-0.528947	-0.62594	-0.338346	0.12218	-0.270677	-0.00037594	0.00902256	-0.240226	0.143233	-0.05	-0.0146617	0.0827068	0.00601504	0.0721805	0.12782	0.0387218	0.120301	0.215038	0.281203	0.263158	0.27218	0.181955	0.51391	0.237594	0.276692	0.148872	0.135338	0.181579	0.0360902	-0.0105263	-0.350376	-0.00451128	-0.0902256
GO oxidoreductase activity (70)	-0.361654	-0.439098	-0.347368	-0.516165	-0.338346	-0.475564	-0.40188	-0.604511	-0.519925	-0.566541	-0.496617	-0.650376	-0.557895	-0.753759	-0.738346	-0.575564	-0.690977	-0.446992	-0.345865	-0.519925	-0.663534	-0.583083	-0.416541	-0.240602	-0.238722	0.0330827	0.244737	0.43609	0.492105	0.15	0.407519	0.443233	0.540977	0.559023	0.329699	0.661278	0.237218	0.560526	0.750376	0.50188	0.0766917	-0.17594	-0.206015	0.0616541	-0.143985	-0.0451128	-0.0180451	-0.0827068	-0.384211
GO mesoderm development (74)	-0.637594	-0.657143	-0.721053	-0.685714	-0.712406	-0.553759	-0.581955	-0.526692	-0.499248	-0.606015	-0.348872	-0.380451	-0.239098	-0.516165	-0.514286	-0.336842	-0.218045	-0.318797	0.324812	0.511278	0.416541	0.407519	0.330451	0.553008	0.543233	0.568421	0.363534	0.464662	0.604511	0.690226	0.625188	0.380451	0.59812	0.369925	0.530451	0.378947	0.482707	0.249624	0.421053	0.643233	0.459774	0.239474	0.168421	0.267293	0.037594	0.0800752	0.564286	0.312406	0.0165414
GO plasma membrane (89)	-0.653008	-0.554887	-0.64812	-0.516917	-0.452632	-0.500752	-0.341353	-0.204511	-0.142481	-0.25	-0.00601504	-0.0992481	-0.0390977	0.0165414	-0.0285714	0.15188	-0.0469925	0.0706767	-0.209023	0.267293	0.0973684	0.363534	0.454135	0.559023	0.43609	0.282707	0.474436	0.172932	0.0992481	0.103759	0.100376	0.17594	0.456015	-0.108271	0.38797	0.0785714	0.00112782	-0.209023	-0.27218	-0.103759	0.043609	0.320301	0.288722	0.106767	0.409023	0.162406	0.114662	0.231579	0.516541
GO signal transduction (109)	-0.415038	-0.593985	-0.416541	-0.379323	-0.482707	-0.228571	-0.255639	-0.21203	-0.296992	-0.212406	-0.191353	-0.228571	0.118797	-0.0593985	-0.0315789	-0.135338	-0.240226	-0.0672932	-0.290226	0.13985	-0.0075188	0.0661654	0.396992	0.171429	0.478571	0.404511	0.392481	0.117293	-0.081203	0.398496	0.123308	0.0255639	0.112782	-0.0349624	0.247744	-0.538346	-0.136842	-0.258647	-0.413158	-0.0526316	0.321805	0.369925	0.321805	0.314662	0.383835	0.572932	0.184962	0.415038	0.444737
GO structural constituent of cytoskeleton (109)	-0.451504	-0.364286	-0.445113	-0.225564	-0.139474	-0.231579	-0.308271	-0.164286	-0.286842	-0.347368	-0.246617	-0.275188	-0.0462406	-0.0992481	-0.227068	-0.0496241	-0.108271	-0.100752	-0.0390977	0.140977	0.0195489	0.103383	0.0830827	0.234586	0.421053	0.204135	0.16391	-0.0586466	-0.13985	0.0165414	-0.115789	-0.279699	-0.0661654	-0.336842	-0.225564	-0.383459	-0.407519	-0.37594	-0.248496	-0.0345865	-0.578947	0.104887	0.245113	0.279699	0.0766917	-0.0300752	0.457519	0.0635338	0.521805
GO intracellular protein transport (103)	0.568421	0.0706767	0.218045	0.359398	0.189098	0.0225564	0.198496	0.332331	0.299248	0.273684	0.278195	0.380451	0.478571	0.4	0.499248	0.409023	0.478195	0.390977	0.559398	0.547368	0.569925	0.580451	0.616165	0.443609	0.590977	0.412406	0.150376	-0.0684211	-0.25	-0.0962406	-0.227068	-0.249248	-0.287218	-0.189474	-0.574812	-0.484211	-0.547744	-0.284211	-0.434586	0.0255639	-0.189474	0.206015	0.669173	0.750376	0.395489	0.0169173	-0.0315789	-0.114286	0.345489
GO transcription factor activity (70)	0.312782	0.234586	0.0105263	0.121805	0.0932331	0.288346	0.126316	0.418421	0.42218	0.519925	0.475564	0.262782	0.558271	0.467669	0.581579	0.625564	0.628195	0.653759	0.673684	0.615789	0.634586	0.777444	0.601504	0.479699	0.433083	0.592481	0.621053	0.406015	0.341353	0.522932	0.398496	-0.161278	-0.230451	-0.19812	0.245113	-0.243609	0.0075188	-0.541353	-0.476692	-0.146992	-0.136842	-0.184586	-0.246617	-0.0842105	-0.115789	-0.0221805	0.328947	0.213534	0.126316
GO cell proliferation (78)	0.327444	0.320301	0.363534	0.239474	0.290977	0.544361	0.285714	0.42406	0.12218	0.402632	0.572932	0.603383	0.47218	0.569549	0.478947	0.633835	0.504135	0.666165	0.416541	0.35188	0.449624	0.306767	0.446617	0.309774	0.303759	0.141353	0.103759	-0.100752	0.0842105	-0.115414	0.0947368	-0.0842105	-0.153383	0.0511278	-0.142481	-0.359398	-0.284211	-0.284586	-0.119925	-0.462782	-0.319173	-0.289098	-0.221053	-0.266165	-0.304135	-0.133835	-0.0349624	-0.264286	0.00150376
GO regulation of transcription from Pol II promoter (162)	0.536842	0.476692	0.384962	0.291729	0.488722	0.440602	0.593985	0.61203	0.737218	0.681203	0.771805	0.795489	0.876692	0.845113	0.73985	0.853008	0.801504	0.840602	0.759398	0.597368	0.729323	0.469173	0.463158	0.313534	0.39812	0.190977	0.068797	-0.114286	-0.112782	0.0180451	-0.0421053	-0.38797	-0.390977	-0.188346	-0.184962	-0.496241	-0.392481	-0.442105	-0.530451	-0.348872	-0.17594	-0.0165414	-0.297744	-0.378947	-0.23797	-0.037594	-0.0736842	0.121805	0.237594
GO nucleus (261)	0.604511	0.61203	0.556391	0.694737	0.715789	0.765414	0.790977	0.839098	0.79812	0.851128	0.870677	0.894737	0.840602	0.793985	0.768421	0.923684	0.900752	0.897744	0.78797	0.490226	0.645113	0.532331	0.302256	0.0755639	-0.228571	-0.0902256	-0.143233	-0.396617	-0.474812	-0.184962	-0.333835	-0.6	-0.601128	-0.509398	-0.628571	-0.710902	-0.622556	-0.765414	-0.691729	-0.440977	-0.553383	-0.218045	-0.454135	-0.37594	-0.287218	-0.228571	-0.0857143	0.0315789	0.15188
GO DNA binding (76)	0.467293	0.287218	0.415038	0.153008	0.310902	0.17218	0.572556	0.650752	0.716917	0.789098	0.651504	0.63609	0.648872	0.598872	0.791353	0.707143	0.790977	0.861654	0.596241	0.110902	0.234211	0.0597744	0.0342105	-0.24812	-0.124812	-0.44812	-0.431579	-0.664662	-0.583835	-0.384962	-0.679699	-0.427444	-0.703759	-0.508271	-0.23609	-0.639098	-0.493609	-0.804511	-0.454135	-0.387594	-0.51015	-0.0398496	-0.422556	-0.265789	-0.353008	-0.445489	-0.192105	0.342857	0.169549
GO protein amino acid phosphorylation (92)	0.369925	0.130827	0.00789474	0.189474	0.294737	0.440602	0.384962	0.246241	0.346241	0.356015	0.306767	0.145865	0.577444	0.332707	0.463534	0.290226	-0.0105263	0.247744	-0.117293	-0.0390977	-0.0345865	0.282707	-0.00300752	0.0210526	-0.196992	-0.291729	0.00601504	-0.325188	-0.255639	-0.102256	-0.347744	-0.406015	-0.291353	-0.466541	-0.00150376	-0.544361	-0.505263	-0.430075	-0.616917	-0.620677	-0.21203	0.108647	-0.112782	-0.121805	-0.215038	0.140226	0.218045	-0.0879699	0.432707
GO cytoplasm (114)	0.622556	0.506767	0.437594	0.447744	0.437594	0.452256	0.36391	0.392481	0.633083	0.577444	0.628571	0.720301	0.63609	0.656767	0.47218	0.595489	0.581955	0.275188	-0.0642857	-0.0105263	0.0586466	0.193233	-0.128947	-0.0349624	-0.290226	-0.242105	-0.16391	-0.281203	-0.529699	-0.305263	-0.255639	-0.670677	-0.463158	-0.616541	-0.657143	-0.589474	-0.684211	-0.496241	-0.604887	-0.744737	-0.448496	0.0616541	0.111278	0.00902256	0.00112782	-0.409023	0.195489	0.0526316	0.4
GO RNA binding (101)	0.711278	0.608647	0.68609	0.657143	0.670301	0.628571	0.59812	0.664662	0.669173	0.643233	0.685714	0.751504	0.792481	0.792481	0.769549	0.726692	0.824436	0.720301	0.777444	0.555639	0.68985	0.571053	0.169549	-0.138346	-0.300752	-0.481203	-0.320301	-0.416165	-0.439098	-0.533835	-0.512782	-0.307143	-0.58985	-0.425564	-0.512782	-0.193985	-0.353759	-0.311278	-0.639098	-0.577444	-0.601504	-0.290226	-0.516917	-0.446617	-0.349624	-0.524812	-0.46015	-0.547744	-0.471429
GO nucleic acid binding (129)	0.610526	0.530451	0.572556	0.648496	0.670677	0.778947	0.813534	0.805639	0.858647	0.815038	0.805639	0.861654	0.803008	0.842105	0.771429	0.894737	0.805639	0.856015	0.754511	0.106767	0.403008	0.32782	0.0977444	-0.115789	-0.313158	-0.132331	-0.0150376	0.103759	0.105263	-0.195489	-0.249624	0.114286	-0.203008	0.240602	0.0766917	0.27218	0.33797	0.138346	0.141353	-0.86015	-0.431579	-0.449624	-0.639098	-0.620677	-0.630451	-0.544361	-0.653008	-0.669173	-0.389474
GO nucleobase, nucleoside, nucleotide and nucleic acid metabolism (91)	0.518797	0.467669	0.345865	0.740977	0.377444	0.440602	0.72218	0.654135	0.607143	0.667293	0.545865	0.595113	0.463534	0.415038	0.482331	0.548872	0.562782	0.362782	0.26015	0.0661654	-0.0691729	-0.0736842	0.00639098	-0.331955	-0.292105	-0.380451	-0.109774	-0.299624	-0.302632	-0.503759	-0.451128	-0.145865	-0.201504	-0.135338	-0.147368	-0.225188	-0.0142857	-0.114662	-0.263158	-0.500752	-0.590977	-0.267669	-0.544361	-0.616541	-0.469173	-0.409023	-0.465789	-0.341353	-0.318797
[truncated: 176 more columns]
